# Supplementary material for: A genomic mutation spectrum of collecting duct carcinoma in the Chinese population
Source: BMC Med Genomics. 2022 Jan 3;15:1. doi: 10.1186/s12920-021-01143-2 (PMC8722201; doi:10.1186/s12920-021-01143-2)
Supplement: Supplementary file 1 — Additional file 1: Table S1. The summary of the clinicopathological features of the patients included. [file 12920_2021_1143_MOESM1_ESM.xlsx]

## Sheet: Supplementary Table 1
Supplementary Table 1. The summary of the clinicopathological features of the patients included.
Tumor_Sample_Barcode	Overall_survival_status	Gender	Age	Tumor_location	cT	cN	cM	pT	pN	pM	P63	Pax8	pax2	OCT3/4	SMARCB1/INI1	UEA-1	C-KIT	E-cadherin
1RT000972	Dead	Male	57	Right	T2c	N1	M1	T2c	N1	Mx	Positive	Positive	Positive	NA	NA	NA	NA	NA
1RT000973	Alive	Female	67	Right	T2a	N0	M0	T2a	N0	Mx	NA	Positive	NA	Negative	Negative	NA	NA	NA
1RT000975	Alive	Male	55	Left	T2b	N1	M1	T2b	N1	Mx	NA	Positive	NA	NA	Positive	NA	NA	NA
1RT000984	Alive	Male	33	Right	T3b	N1	M0	T4	N1	Mx	NA	Positive	NA	NA	NA	NA	Negative	NA
1RT000965	Dead	Female	45	Right	T1a	N1	M0	T3a	Nx	Mx	NA	Positive	NA	NA	NA	NA	NA	NA
1RT000966	Dead	Male	64	Right	T2a	N1	M0	T2a	N1	Mx	Positive	NA	NA	NA	NA	NA	NA	NA
1RT000969	Dead	Male	62	Left	T2a	N0	M0	T3a	N0	Mx	Negative	NA	NA	NA	NA	NA	Negative	NA
1RT000964	Dead	Male	59	Right	T2a	N0	M0	T2a	Nx	Mx	Negative	NA	NA	NA	NA	NA	NA	NA
1RT000968	Alive	Male	65	Left	T1a	N0	M0	T1a	Nx	Mx	NA	Positive	NA	NA	NA	NA	Negative	NA
1RT000970	Dead	Male	66	Left	T4	N1	M0	T4	N1	Mx	Negative	Positive	NA	NA	NA	NA	NA	NA
NA: not tested in the IHC examination.
