# Supplementary material for: A genomic mutation spectrum of collecting duct carcinoma in the Chinese population
Source: BMC Med Genomics. 2022 Jan 3;15:1. doi: 10.1186/s12920-021-01143-2 (PMC8722201; doi:10.1186/s12920-021-01143-2)
Supplement: Supplementary file 2 — Additional file 2: Table S2. The summary of the whole exosome sequencing data in patients with CDC. [file 12920_2021_1143_MOESM2_ESM.xlsx]

## Sheet: Supplementary Table 2
Supplementary Table 2. The summary of the whole exosome sequencing data in patients with CDC.
Sample-ID	Average_sequencing_depth(X)	Coverage	Coverage_at_least_4X	Coverage_at_least_10X	Coverage_at_least_30X	Raw Reads	Mapped reads	Properly paired reads	Read and mate paired reads	Read and mate map to diff chr	MapQuality above cutoff reads（20）	Fraction of MapQ reads in all reads	Fraction of MapQ reads in mapped reads
1RT000964T	302.3	0.9832	0.9793	0.9777	0.972	135856849	129006880( 94.96%)	123070642 (90.59%)	129006880 (94.96%)	5054486	122111720	0.8988	0.9466
1RT000964N	113.46	0.9799	0.9779	0.975	0.9518	49136974	48618464(98.94%)	48018448(97.72%)	48618464(98.94%)	482228	44941556	0.9146	0.9244
1RT000965T	533.6	0.9828	0.9786	0.9771	0.9743	232262304	226921368（97.70%）	221310122（95.28%）	226921368（97.70%）	4861890	212132711	0.9133	0.9348
1RT000965N	118.3	0.9786	0.9756	0.9654	0.7648	52088323	51506000（98.88%）	50697314（97.33%）	51506000（98.88%）	708756	47579828	0.9134	0.9238
1RT000966T	516.6	0.9819	0.9798	0.9789	0.9768	223849599	221738330（99.06%）	219355306（97.99%）	221738330（99.06%)	1940422	204516932	0.9136	0.9223
1RT000966N	116.85	0.9801	0.9782	0.975	0.9356	50498054	50140462(99.29%)	49667308(98.35%)	50140462(99.29%)	381170	46224772	0.9154	0.9219
1RT000968T	584.25	0.982	0.98	0.9791	0.9773	251418121	249589308(99.27%)	246979290(98.23%)	249589308(99.27%)	2126440	230138665	0.9154	0.9221
1RT000968N	140.87	0.9805	0.9787	0.9765	0.9632	61636646	61165778(99.24%)	60454180(98.08%)	61165778(99.24%)	603946	56647532	0.9191	0.9261
1RT000969T	370.64	0.9821	0.9793	0.9783	0.9756	161877647	157832514(97.50%)	154025692(95.15%)	157832514(97.50%)	2974552	147795898	0.913	0.9364
1RT000969N	89.27	0.9808	0.9775	0.9733	0.913	41247019	38912462(94.34%)	36828474(89.29%)	38912462(94.40%)	1624138	37162136	0.901	0.955
1RT000970T	540.96	0.9817	0.9797	0.9789	0.9772	231892690	229554456(98.99%)	227041950(97.91%)	229554456(98.99%)	1810886	211702009	0.9129	0.9222
1RT000970N	134.15	0.9801	0.9784	0.976	0.9518	57453210	56825686(98.91%)	56112706(97.67%)	56825686(98.91%)	566670	52334518	0.9109	0.921
1RT000972T	368.68	0.9825	0.9798	0.9787	0.9763	169555838	165079360(97.36%)	159997990(94.36%)	165079360(97.36%)	3562458	154267929	0.9098	0.9345
1RT000972N	115.87	0.9802	0.9783	0.9758	0.9576	50946996	50326120(98.78%)	49466312(97.09%)	50326120(98.78%)	559604	46521525	0.9131	0.9244
1RT000973T	601.29	0.9827	0.9783	0.9772	0.9757	265987118	260209820(97.83%)	253389540(95.26%)	260209820(97.83%)	5767674	242573659	0.912	0.9322
1RT000973N	129.46	0.9784	0.9763	0.974	0.96	55109901	54453042(98.81%)	53703284(97.45%)	54453042(98.81%)	555580	50413049	0.9148	0.9258
1RT000975T	734.34	0.9823	0.9797	0.9789	0.9776	312209017	309230816(99.05%)	306089780(98.04%)	309230816(99.05%)	2376364	286795156	0.9186	0.9274
1RT000975N	127.59	0.9802	0.9782	0.9758	0.9588	54775031	54248524(99.04%)	53588116(97.83%)	54248524(99.04%)	526994	50329149	0.9188	0.9278
1RT000984T	794.62	0.982	0.9802	0.9795	0.9783	353415323	352026486(99.61%)	349528138(98.90%)	352026486(99.61%)	1983310	324834970	0.9191	0.9228
1RT000984N	195.13	0.9809	0.9791	0.9777	0.9713	87231122	86529804(99.20%)	85312092(97.80%)	86529804(99.20%)	987644	80151315	0.9188	0.9263
