# Supplementary material for: A genomic mutation spectrum of collecting duct carcinoma in the Chinese population
Source: BMC Med Genomics. 2022 Jan 3;15:1. doi: 10.1186/s12920-021-01143-2 (PMC8722201; doi:10.1186/s12920-021-01143-2)
Supplement: Supplementary file 7 — Additional file 7: Table S4. GISTIC2.0 results of deleted genes in CDC, BLCA, KIRC and KIRP cohorts. [file 12920_2021_1143_MOESM7_ESM.xlsx]

## Sheet: CDC
Supplementary Table 4. GISTIC2.0 results of deleted genes in CDC, BLCA, KIRC and KIRP cohorts.
cytoband	14q12	9p21.3	9q33.1	18q21.1	3p21.31	14q12
q value	0.12216	0.16412	0.16412	0.16412	0.17928	0.12216
residual q value	0.12216	0.16412	0.16412	0.16412	0.17928	1
wide peak boundaries	chr14:24567233-24819036	chr9:21304915-24545423	chr9:114805804-120605189	chr18:50384521-50800856	chr3:48539926-49948539	chr14:1-107043718
genes in wide peak	CTSG	CDKN2A	TNFSF8	MAPK4	AMT	hsa-mir-1185-2
	GZMH	CDKN2B	BRINP1		APEH	hsa-mir-3172
	GZMB	ELAVL2	TNC		RHOA	hsa-mir-1201
		IFNA1	PAPPA		SLC25A20	SERPINA3
		IFNA2	TLR4		COL7A1	ACTN1
		IFNA6	TRIM32		DAG1	ACYP1
		IFNA8	ASTN2		CELSR3	AKT1
		IFNA13	2021-12-01		GPX1	ANG
		MTAP	CDK5RAP2		IMPDH2	APEX1
		CDKN2A-AS1	LINC00474		LAMB2	ARF6
		KLHL9	MIR147A		MST1	ARG2
		DMRTA1	PAPPA-AS1		MST1R	ARHGAP5
		IFNE	SNORA70C		PRKAR2A	BCL2L2
		MIR31	ASTN2-AS1		QARS	BDKRB1
		LINC01239	LOC101928748		TCTA	BDKRB2
		MIR31HG	LOC101928775		UBA7	BMP4
		CDKN2B-AS1	LOC101928797		USP4	ZFP36L1
		LOC101929563	LINC01613		UQCRC1	CALM1
					BSN	SERPINA6
					IP6K1	ENTPD5
					TRAIP	CDKN3
					ARIH2	CEBPE
					USP19	CFL2
					WDR6	FOXN3
					LAMB2P1	CHGA
					NDUFAF3	CKB
					GMPPB	CMA1
					IP6K2	LTB4R
					NCKIPSD	CRIP1
					P4HTM	CRIP2
					QRICH1	CTSG
					DALRD3	DAD1
					RNF123	COCH
					CCDC71	DIO2
					SLC26A6	DIO3
					CAMKV	DLST
					NICN1	DYNC1H1
					MON1A	EIF2S1
					UCN2	EIF5
					KLHDC8B	ELK2AP
					CCDC36	EML1
					C3orf62	ERH
					AMIGO3	ESR2
					CDHR4	ESRRB
					FAM212A	FKBP3
					MIR191	FOXG1
					TMEM89	FNTB
					MIR425	FOS
					ARIH2OS	FUT8
					C3orf84	GALC
					BSN-AS2	GCH1
					MIR711	GMFB
					MIR4271	GPR33
					PRKAR2A-AS1	GPX2
					MIR4793	GSTZ1
					MIR5193	GTF2A1
					MIR6823	BRF1
					MIR6824	GZMH
					MIR6890	GZMB
					CELSR3-AS1	HIF1A
					SNORA94	FOXA1
						HNRNPC
						HSPA2
						HSP90AA1
						IFI27
						ITPK1
						JAG2
						KLC1
						KTN1
						LGALS3
						LTBP2
						MARK3
						MAX
						MGAT2
						CTAGE5
						ATXN3
						MAP3K9
						MMP14
						ALDH6A1
						MNAT1
						MTHFD1
						MYH6
						MYH7
						NDUFB1
						NEDD8
						NFATC4
						NFKBIA
						NOVA1
						PNP
						NRL
						SIX6
						OTX2
						OXA1L
						PAX9
						SERPINA5
						PCK2
						PGF
						SERPINA1
						SERPINA4
						PIGH
						PNN
						POLE2
						PPM1A
						PPP2R5C
						PPP2R5E
						PRKCH
						PRKD1
						LGMN
						PSEN1
						PSMA3
						PSMA6
						PSMB5
						PSMC1
						PSMC6
						PSME1
						PSME2
						PTGDR
						PTGER2
						ABCD4
						PYGL
						RABGGTA
						RAD51B
						MOK
						ARID4A
						RN7SL1
						RNASE1
						RNASE2
						RNASE3
						RNASE4
						RNASE6
						RNU1-4
						RPL36AL
						RPS29
						RTN1
						SALL2
						SEL1L
						SRSF5
						SIX1
						SLC8A3
						SLC10A1
						SNAPC1
						SOS2
						SPTB
						SRP54
						SSTR1
						STYX
						TEP1
						TGFB3
						TGM1
						NKX2-1
						TNFAIP2
						TRAF3
						TSHR
						VRK1
						WARS
						XRCC3
						YY1
						ZBTB25
						PABPN1
						DPF3
						GPR68
						TCL1A
						GPR65
						GEMIN2
						NUMB
						ADAM21
						ADAM20
						ADAM6
						DLK1
						CCNK
						CDKL1
						DCAF5
						ALKBH1
						EIF2B2
						AP1G2
						SLC7A7
						MTA1
						NEMF
						PNMA1
						RPS6KA5
						TRIP11
						CPNE6
						NRXN3
						AKAP6
						AKAP5
						SPTLC2
						BAG5
						C14orf2
						CDC42BPB
						TCL1B
						RGS6
						KIAA0391
						SUSD6
						KIAA0586
						DLGAP5
						FAM30A
						AREL1
						TOX4
						TECPR2
						GOLGA5
						REC8
						MED6
						PARP2
						CNIH1
						DHRS2
						GPHN
						EFS
						IRF9
						PRMT5
						SEC23A
						VTI1B
						FBLN5
						BATF
						TM9SF1
						SIVA1
						NPC2
						AHSA1
						EXOC5
						CGRRF1
						CYP46A1
						EDDM3A
						DHRS4
						PAPOLA
						ACOT2
						TMED10
						FERMT2
						RIPK3
						PTPN21
						AP4S1
						C14orf1
						WDHD1
						BAZ1A
						MAP4K5
						SUPT16H
						NID2
						VASH1
						ATG14
						ZBTB1
						SNW1
						ACIN1
						PCNX1
						DAAM1
						SAMD4A
						TTLL5
						FAM179B
						RCOR1
						SYNE2
						PACS2
						SCFD1
						KHNYN
						ANGEL1
						PPP1R13B
						DICER1
						SLC7A8
						ZFYVE26
						TTC9
						KLHDC2
						FLRT2
						HECTD1
						HEATR5A
						NGDN
						LRP10
						PLEKHG3
						SIPA1L1
						DCAF4
						KIF26A
						TMEM251
						NKX2-8
						TINF2
						PLEK2
						TIMM9
						OR10G3
						OR10G2
						OR4E2
						OR4E1
						RNU6-1
						RNU1-3
						RNU1-2
						RNU1-1
						TCL6
						MLH3
						ATP5S
						KCNH5
						CIDEB
						FOXN3-AS2
						CHMP4A
						STXBP6
						GPR132
						POMT2
						STRN3
						SLC39A2
						ERO1A
						COQ6
						EMC9
						ATL1
						FCF1
						RDH11
						SERPINA10
						NIN
						GLRX5
						ZNF219
						COX16
						GMPR2
						SLC22A17
						DACT1
						ATP6V1D
						EVL
						GSKIP
						JKAMP
						CINP
						MBIP
						DHRS7
						C14orf166
						ASB2
						SIX4
						ZFYVE1
						CPSF2
						KCNK10
						GNG2
						KLHL28
						TMEM260
						HAUS4
						PPP2R3C
						PRPF39
						C14orf119
						FBXO34
						CDCA4
						NRDE2
						RNF31
						ATG2B
						RBM23
						UBR7
						DNAAF2
						C14orf105
						EXD2
						VRTN
						MIS18BP1
						SYNJ2BP
						SLC39A9
						MEG3
						DHRS4-AS1
						G2E3
						FLVCR2
						OSGEP
						GPATCH2L
						PPP4R3A
						ARHGEF40
						BTBD7
						AP5M1
						TDP1
						ZNF839
						SPATA7
						EAPP
						ACTR10
						YLPM1
						METTL3
						LTB4R2
						KCNK13
						CCDC177
						SDR39U1
						C14orf132
						DDX24
						RPGRIP1
						ADCK1
						TMEM63C
						PELI2
						RHOJ
						NDRG2
						GALNT16
						PLEKHH1
						NYNRIN
						TXNDC16
						TRMT5
						UNC79
						HOMEZ
						BEGAIN
						CHD8
						FANCM
						PPP4R4
						CCNB1IP1
						ZNF410
						NGB
						RBM25
						SNX6
						SAV1
						C14orf93
						ABHD4
						VIPAS39
						NPAS3
						SMOC1
						MOAP1
						DIO3OS
						EDDM3B
						IRF2BPL
						MPP5
						CDH24
						INF2
						PCNX4
						GPR135
						METTL17
						IL25
						GNPNAT1
						BCL11B
						OTUB2
						ZFYVE21
						MEG8
						THTPA
						OR4K5
						OR11H2
						WDR25
						OR4K1
						VCPKMT
						LINC00341
						ZC2HC1C
						C14orf169
						IPO4
						CLMN
						CATSPERB
						ZC3H14
						RIN3
						L2HGDH
						C14orf159
						BBOF1
						NUBPL
						DCAF11
						TMEM121
						DDHD1
						OR4K15
						SGPP1
						TMX1
						AMN
						SLIRP
						DNAL1
						RPS6KL1
						SYT16
						IFI27L2
						FSCB
						SETD3
						BRMS1L
						APOPT1
						HHIPL1
						JPH4
						GON7
						RNASE7
						INSM2
						ARHGAP5-AS1
						RAB2B
						AJUBA
						STON2
						ZFHX2
						CIPC
						RPPH1
						SLC25A21
						PAPLN
						FAM181A
						BTBD6
						EFCAB11
						CARMIL3
						PPP1R3E
						TMEM55B
						CHURC1
						ELMSAN1
						LIN52
						NEK9
						EXOC3L4
						WDR20
						TTC5
						MAPK1IP1L
						EGLN3
						DTD2
						IFT43
						WDR89
						L3HYPDH
						AHNAK2
						TRIM9
						TRMT61A
						DHRS1
						CMTM5
						TDRD9
						ANKRD9
						AK7
						IFI27L1
						C14orf28
						TRAPPC6B
						C14orf79
						PLD4
						ADSSL1
						RNASE11
						TPPP2
						RNASE8
						MRPL52
						PSMB11
						OR4K14
						OR4L1
						OR11H6
						LRR1
						KLHDC1
						FRMD6
						SOCS4
						NAA30
						GPHB5
						NOXRED1
						JDP2
						ISCA2
						ACOT4
						TTC8
						TC2N
						SLC24A4
						SLC25A29
						DEGS2
						KLHL33
						RPL10L
						LINC00239
						LINC00637
						RDH12
						ADAM21P1
						LINC00618
						GSC
						SERPINA12
						PRIMA1
						MIPOL1
						PPP1R36
						SLC38A6
						C14orf37
						FRMD6-AS1
						ABHD12B
						LOC145474
						PTGR2
						FAM161B
						LRRC74A
						ISM2
						CEP128
						MDP1
						TTC7B
						LRFN5
						FAM71D
						TMEM229B
						ACTN1-AS1
						SYNE3
						CLEC14A
						FITM1
						REM2
						TMEM30B
						MDGA2
						SAMD15
						NOP9
						EML5
						SPTSSA
						LINC00638
						ADCY4
						LINC01599
						RALGAPA1
						SFTA3
						LOC254028
						FBXO33
						NUDT14
						LINC00521
						SERPINA11
						IGBP1P1
						LINC00639
						LINC01588
						LINC00640
						GPR137C
						PROX2
						LOC283575
						ZDHHC22
						TMED8
						C14orf178
						LOC283585
						LINC01146
						FAM181A-AS1
						SNHG10
						C14orf177
						SLC25A47
						LINC00523
						LINC00641
						TSSK4
						FAM177A1
						CEP170B
						C14orf80
						DHRS4L2
						ADAM20P1
						C14orf39
						CCDC85C
						ITPK1-AS1
						TTC6
						SNORD8
						SNORD56B
						SERPINA9
						LINC00524
						LINC00226
						LINC00221
						RNASE10
						VSX2
						OR6S1
						SLC35F4
						LRRC9
						COX8C
						ASPG
						RAB15
						RN7SL2
						MIR381HG
						PSMA3-AS1
						TBPL2
						LINC01551
						TOMM20L
						SERPINA13P
						LINC01550
						RTL1
						TMEM179
						OR4N2
						OR4K2
						OR4K13
						OR4K17
						OR4N5
						OR11G2
						OR11H4
						RNASE9
						OR5AU1
						SERPINA2
						HEATR4
						LINC00517
						FLJ22447
						PLEKHD1
						FOXN3-AS1
						LINC00642
						DICER1-AS1
						C14orf180
						POTEG
						MIR127
						MIR134
						MIR136
						MIR154
						MIR203A
						MIR208A
						MIR299
						OR11H12
						RNASE13
						LINC00238
						CCDC88C
						OR4Q3
						OR4M1
						TEX21P
						MIR323A
						MIR337
						MIR342
						MIR345
						MIR376C
						MIR369
						MIR370
						RNASE12
						MIR376A1
						MIR377
						MIR379
						MIR380
						MIR381
						MIR382
						DUXAP10
						MIR433
						MIR431
						MIR329-1
						MIR329-2
						MIR323B
						MIR409
						MIR412
						MIR410
						MIR376B
						MIR485
						MIR493
						MIR432
						MIR494
						MIR495
						MIR496
						MIR487A
						ACOT1
						ACOT6
						POTEM
						LOC642426
						LINC01296
						ECRP
						TMEM253
						CBLN3
						LOC644919
						FUT8-AS1
						RPL13AP3
						LINC00520
						LINC00643
						LOC646548
						SYNDIG1L
						RD3L
						TEX22
						MIR539
						MIR544A
						MIR376A2
						MIR487B
						SCARNA13
						SNORA28
						SNORA79
						SNORD9
						SNORD112
						MIR411
						MIR624
						MIR625
						MIR654
						MIR655
						MIR656
						DHRS4L1
						CCDC175
						LOC730202
						LINC01220
						SNORD113-1
						SNORD113-2
						SNORD113-3
						SNORD113-4
						SNORD113-5
						SNORD113-6
						SNORD113-7
						SNORD113-8
						SNORD113-9
						SNORD114-1
						SNORD114-2
						SNORD114-3
						SNORD114-4
						SNORD114-5
						SNORD114-6
						SNORD114-7
						SNORD114-8
						SNORD114-9
						SNORD114-10
						SNORD114-11
						SNORD114-12
						SNORD114-13
						SNORD114-14
						SNORD114-15
						SNORD114-16
						SNORD114-17
						SNORD114-18
						SNORD114-19
						SNORD114-20
						SNORD114-21
						SNORD114-22
						SNORD114-23
						SNORD114-24
						SNORD114-25
						SNORD114-26
						SNORD114-27
						SNORD114-28
						SNORD114-29
						SNORD114-30
						SNORD114-31
						MIR758
						MIR668
						MIR770
						SNORD127
						SNORD126
						SNORA11B
						MIR300
						MIR541
						MIR665
						MIR543
						MIR208B
						MIR889
						LOC100128233
						ZBTB42
						KTN1-AS1
						LOC100129345
						SLC25A21-AS1
						LINC00605
						LOC100288846
						LOC100289511
						MIR1247
						MIR1185-1
						MIR1185-2
						MIR1260A
						MIR1197
						OTX2-AS1
						MIR548H1
						MIR3171
						MIR1193
						MIR4309
						MIR3173
						MIR4308
						MIR4307
						MIR548Y
						PRMT5-AS1
						LINC00645
						LOC100506071
						NKX2-1-AS1
						LOC100506321
						LINC00871
						LINC00648
						LOC100506476
						LOC100506498
						LOC100506603
						LOC100506700
						TUNAR
						MEG9
						LOC100507277
						LOC100507437
						RNF212B
						LOC100508046
						NEDD8-MDP1
						BCL2L2-PABPN1
						SYNJ2BP-COX16
						CHURC1-FNTB
						MIR4507
						MIR4506
						MIR4505
						MIR203B
						MIR4708
						MIR4709
						MIR151B
						MIR4504
						MIR4538
						MIR4503
						MIR4710
						MIR4539
						MIR4537
						MIR4707
						MIR4706
						MIR2392
						DIO2-AS1
						HIF1A-AS1
						HIF1A-AS2
						MIR5195
						MIR5694
						MIR5580
						MIR5586
						POTEH-AS1
						FRMD6-AS2
						PTCSC3
						LINC00911
						LOC100996664
						LINC00609
						BMS1P17
						LOC101926933
						LOC101927045
						LOC101927062
						MIR4307HG
						LOC101927124
						LOC101927178
						LOC101927418
						LOC101927620
						LOC101927690
						LOC101927780
						LOC101928075
						LOC101928123
						LOC101928143
						LOC101928504
						LINC01467
						LOC101928767
						LOC101928791
						LOC101928909
						LOC101929002
						LOC101929080
						LOC101929241
						SNHG24
						LOC101929572
						LOC101929634
						LOC101929718
						LINC00644
						RNU6-7
						MIR6076
						MIR6717
						MIR6765
						MIR7641-2
						MIR7703
						MIR7843
						MIR7855
						MIR8071-1
						MIR6764
						LOC102723354
						LOC102723604
						LINC01500
						LOC102723809
						LOC102724153
						LOC102724190
						LOC102724814
						LOC102724890
						RNU6-2
						FOXG1-AS1
						LINC01269
						SALRNA1
						MHRT
						LOC105370424
						LOC105370457
						LOC105370473
						LOC105370489
						LINC01629
						LOC105370586
						LOC105370605
						LOC105370619
						LOC105370622
						LINC00677
						LOC105370697
						LOC105378183
						BMS1P22
						SNORA89
						SNORA101B
						LOC107984640

## Sheet: BLCA
Supplementary Table 4. GISTIC2.0 results of deleted genes in CDC, BLCA, KIRC and KIRP cohorts.
cytoband	9p21.3	13q14.2	5q11.2	4q22.1	16p13.3	2q22.1	2q37.1	16q23.1	3p14.2	2q34	4q34.2	22q13.32	19p13.3	14q24.1	10q23.31	11p15.5	6p25.3	17p12	18q23	15q13.1	1p36.11	8p23.3	Xp11.3	3p12.3	9p23	8p21.3	6q21	11q23.3	8p11.21	Xq21.33	10p11.21	6q27	11q25	7q36.3	10q26.13	14q32.31	1q32.1	9q33.2	5q35.3	12p13.1	12q24.33	18q12.3
q value	4.5395e-222	8.7613e-35	6.0516e-34	2.9907e-30	3.8697e-18	4.56e-25	2.2879e-37	3.962e-13	1.6891e-16	2.4946e-34	1.3229e-12	5.0375e-08	6.1164e-08	7.3084e-10	2.0252e-11	9.8426e-07	2.2446e-05	2.3789e-05	3.3747e-07	0.00011947	0.00022029	2.0577e-08	0.0013548	4.5041e-09	1.0055e-17	3.6075e-07	0.0001155	0.00011339	0.0071021	0.045379	0.044993	0.00029322	5.6331e-05	0.07205	0.0014196	0.0041913	0.085852	0.1064	0.00023029	0.17538	0.21384	0.026604
residual q value	9.8717e-212	8.7613e-35	2.2716e-32	6.5976e-28	3.8697e-18	2.4514e-16	4.1343e-14	3.962e-13	2.9766e-11	6.2748e-09	1.7969e-08	4.9405e-08	6.1164e-08	9.9357e-08	2.3544e-07	9.8391e-07	2.2069e-05	2.4185e-05	4.4509e-05	0.000124	0.00022029	0.0013043	0.0013043	0.0026115	0.0049917	0.0065693	0.015755	0.033816	0.040618	0.043958	0.051242	0.06492	0.06492	0.071707	0.080232	0.085228	0.085852	0.10788	0.12248	0.1745	0.21319	0.21809
wide peak boundaries	chr9:21865499-21997723	chr13:48301193-48654620	chr5:58964471-60492158	chr4:90227129-92262630	chr16:3609471-3948259	chr2:140577169-142880269	chr2:232319833-233776880	chr16:78095161-79593873	chr3:59719410-61561656	chr2:212425812-212927087	chr4:174875562-176687483	chr22:48272949-48780733	chr19:1014379-1210606	chr14:67808658-68625849	chr10:87857401-88274281	chr11:546721-748945	chr6:1-2250648	chr17:15685871-16217849	chr18:75065517-80373285	chr15:24952607-32642681	chr1:26574148-26828930	chr8:1-6410718	chrX:44843206-45149059	chr3:66495846-84639096	chr9:7799607-10619051	chr8:11755190-32440855	chr6:57314642-121079834	chr11:104162176-130844965	chr8:43028712-46549322	chrX:95034000-99463613	chr10:33770203-34839595	chr6:153128078-170805979	chr11:132334762-135086622	chr7:151514521-159345973	chr10:97216137-133797422	chr14:91867170-107043718	chr1:201397621-202725655	chr9:122798002-122880407	chr5:156765791-181538259	chr12:10454627-13561628	chr12:131365982-133275309	chr18:36792637-74074580
genes in wide peak	CDKN2A	RCBTB2	PDE4D	CCSER1	CREBBP	MIR7157	ALPI	WWOX	FHIT	MIR548F2	GPM6A	FAM19A5	CNN2	RAD51B	PTEN	DRD4	FOXF2	ADORA2B	GALR1	APBA2	ARID1A	CLN8	KDM6A	GBE1	PTPRD	NAT1	hsa-mir-2113	ACAT1	FNTA	DIAPH2	PARD3	ACAT2	OPCML	DPP6	hsa-mir-3158-1	hsa-mir-1185-2	CSRP1	PDCL	ADRA1B	CDKN1B	GOLGA3	ATP5A1
	CDKN2A-AS1	RB1	PART1		DNASE1		ALPP		MIR548BB	MIR4776-1	ADAM29	LOC284933	GPX4		KLLN	IRF7	FOXC1	MEIS3P1	MBP	CHRNA7	PIGV	MYOM2	DUSP21	GPR27	PTPRD-AS1	NAT2	AIM1	ACRV1	POMK	DIAPH2-AS1	PARD3-AS1	CCR6	IGSF9B	EN2	ACADSB	SERPINA3	ELF3	OR1K1	BNIP1	CREBL2	MMP17	BCL2
		LPAR6	MIR582		TRAP1		ALPPL2			LOC102725079	SPCS3	MIR3201	POLR2E			SCT	GMDS	NCOR1	NFATC1	GABRA5	LOC101928728	DLGAP2		MITF	LOC105375972	ADRA1A	AMD1	APLP2	HGSNAT	RPA4		GPR31	NCAPD3	MNX1	ADAM8	AKT1	PPP1R12B	SNORD90	CANX	EMP1	POLE	CDH7
		LINC00462					CHRND				WDR17	MIR4535	ABCA7			RASSF7	IRF4	TTC19	ZNF236	GABRB3		ARHGEF10		CNTN3		ASAH1	ADGRB3	APOA1	POTEA	BRDTP1		IGF2R	ACAD8	HTR5A	ADD3	BDKRB1	PTPN7		CCNG1	ETV6	PXMP2	DCC
							CHRNG				SPATA4		SBNO2			DEAF1	EXOC2	ZNF286A	CTDP1	GABRG3		KBTBD11		ROBO1		ATP6V1B2	BCKDHB	APOA4		MIR548M		KIF25	B3GAT1	INSIG1	ADRA2A	BDKRB2	RNPEP		CLTB	GPR19	SFSWAP	FECH
							INPP5D				ASB5		ARHGAP45			CDHR5	DUSP22	ZSWIM7	ZNF516	IPW		FBXO25		ROBO2		BMP1	PRDM1	APOC3				LPA	THYN1	PTPRN2	ADRB1	SERPINA6	TNNI1		NKX2-5	LRP6	ZNF10	KDSR
							KCNJ13				LOC101928590		RNU6-1			PHRF1	FOXQ1	TBC1D26	TSHZ1	TRPM1		CSMD1		TMF1		POLR3D	CCNC	ARCN1				MAS1	JAM3	SHH	ARL3	CHGA	GPR37L1		DBN1	PRB1	ZNF26	GRP
							NEU2						RNU6-7			EPS8L2	HUS1B	CDRT15P2	TXNL4A	OCA2		FAM87A		SUCLG2		BNIP3L	CGA	ATM				MAP3K4	GLB1L2	VIPR2	BNIP3	CKB	TIMM17A		DOCK2	PRB3	ZNF84	LMAN1
							SAG						RNU6-2			LOC143666	LOC285766	LOC101928567	ADNP2	SNRPN		TDRP		UBA3		CHRNA2	CNR1	FXYD2				AFDN	VPS26B	XRCC2	CASP7	CRIP1	PHLDA3		DRD1	PRB4	ZNF140	SMAD2
							DGKD									LMNTD2	LINC01622		KCNG2	TJP1		ERICH1		ARL6IP5		CLU	COL9A1	CXCR5				OPRM1	GLB1L3	UBE3C	CHUK	CRIP2	LMOD1		DUSP1	PRH1	ULK1	SMAD4
							ECEL1									TMEM80	LINC00266-3		SALL3	UBE3A		ZNF596		PDZRN3		CTSB	COL10A1	CASP1				PARK2	SPATA19	DNAJB6	ABCC2	DIO3	UBE2T		EBF1	PRH2	ZNF268	SMAD7
							EIF4E2									MIR210	LOC101927691		RBFA	PWAR5		LOC286083		FRMD4B		DPYSL2	COL12A1	CASP4				PDCD2	MIR4697HG	PAXIP1	COL17A1	DYNC1H1	IPO9		F12	YBX3	P2RX2	MBD1
							NGEF									MIR210HG	FOXCUT		PQLC1	HERC2		LOC401442		RYBP		DUSP4	COL19A1	CASP5				PLG	LOC283177	PRKAG2	COX15	EIF5	LGR6		FABP6	GPRC5A	ANKLE2	MC4R
							GIGYF2										MIR6720		PARD6G	SNURF		OR4F21		FOXP1		EGR3	COX7A2	CBL				PSMB1	LOC646522	NCAPG2	CPN1	ELK2AP	NAV1		FGFR4	KLRA1P	GALNT9	ME2
							UGT1A10												LOC284241	ARHGAP11A		ERICH1-AS1		EBLN2		DMTN	EEF1A1	CD3D				RPS6KA2	LOC100128239	WDR60	CTBP2	EML1	ARL8A		FOXI1	PRR4	CHFR	MYO5B
							UGT1A8												ZADH2	FAN1		RPL23AP53		SHQ1		EPHX2	EPHA7	CD3E				SLC22A1	LOC100507548	ACTR3B	CYP2E1	BRF1	SYT2		FLT4	TAS2R9	EP400	NARS
							UGT1A7												SMIM21	FAM189A1		MIR596		LMOD3		EXTL3	FOXO3	CD3G				SLC22A3	MIR4697	ESYT2	CYP17A1	HSP90AA1	PTPRVP		GABRA1	TAS2R8	FBRSL1	SERPINB2
							UGT1A6												LINC00908	DKFZP434L187		LOC100287015		PROK2		PTK2B	FRK	CHEK1				SLC22A2		KMT2C	DMBT1	IFI27	SHISA4		GABRA6	TAS2R7	NOC4L	ATP8B1
							UGT1A5												LOC339298	KLF13		MIR3674		KBTBD8		FDFT1	FYN	CRYAB				SOD2		GALNT11	DOCK1	ITPK1	RPS10P7		GABRB2	TAS2R13	PUS1	SERPINB5
							UGT1A9												ATP9B	MTMR10		DLGAP2-AS1		FAM19A4		FGL1	GABRR1	DDX6				T		LMBR1	DUSP5	JAG2	MIR1231		GABRG2	TAS2R10	PGAM5	SERPINB8
							UGT1A4												C18orf65	NSMCE3		LOC101927752		PPP4R2		GFRA2	GABRR2	DDX10				TBP		LINC00244	ECHS1	KLC1	MIR5191		GABRP	TAS2R14	DDX51	SERPINB10
							UGT1A1												LINC00683	ATP10A		LOC101927815		LINC00870		GNRH1	GPR6	DLAT				TCP1		NOM1	EMX2	MARK3	IPO9-AS1		GRK6	HEBP1	EP400NL	SERPINB13
							UGT1A3												LOC400661	CHRFAM7A		LOC101928058		EOGT		GSR	GRIK2	DPAGT1				TCP10		C7orf13	FGF8	ATXN3	MIR6740		GRM6	DDX47	ANHX	PIK3C3
							ATG16L1												HSBP1L1	ULK4P3		MIR7160		LINC00877		GTF2E2	HDAC2	DRD2				TCTE3		RNF32	FGFR2	NDUFB1	MIR6739		HK3	MANSC1	SNORA49	PMAIP1
							USP40												PARD6G-AS1	ULK4P1		KBTBD11-OT1		EIF4E3		LOXL2	HTR1B	ETS1				DYNLT1		LINC00689	GFRA1	SERPINA5			HMMR	MAGOHB	LOC100130238	MAPK4
							EFHD1												LOC100131655	ARHGAP11B				LINC00960		LPL	HTR1E	FDX1				THBS2		RBM33	GOT1	SERPINA1			HNRNPAB	STYK1	ZNF605	RAB27B
							TIGD1												LOC100505853	SNORD107				FAM19A1		MSR1	IMPG1	FLI1				EZR		GALNTL5	PRLHR	SERPINA4			HNRNPH1	GPRC5D	LRCOL1	RIT2
							ECEL1P2												RBFADN	PWAR1				FAM86DP		NEFM	KPNA5	SLC37A4				RNASET2		PAXIP1-AS1	GPR26	PPP2R5C			HRH2	FAM234B	ZNF891	RPL17
							C2orf82												LOC101927651	OTUD7A				GXYLT2		NEFL	LAMA4	GRIA4				SYNJ2		FABP5P3	GRK5	LGMN			IL12B	BCL2L14	LOC101928416	SERPINB3
							DNAJB3												LINC01029	LOC283710				LOC728290		NKX3-1	MARCKS	GRIK4				QKI		CNPY1	HABP2	MOK			ITK	DUSP16	LOC101928530	SERPINB4
							PRSS56												LOC101927989	GOLGA8G				ZNF717		PCM1	MAN1A1	GUCY1A2				WTAP		LOC285889	HMX2	TNFAIP2			KCNMB1	APOLD1	LOC101928597	SLC14A1
							SCARNA6													GOLGA8IP				FRG2C		PDGFRL	ME1	H2AFX				PDE10A		BLACE	TLX1	TRAF3			LCP2	GSG1	MIR6763	SYT4
							SCARNA5													SNORD108				MIR1284		PNOC	MYO6	HMBS				FGFR1OP		LOC389602	HPS1	VRK1			LTC4S	HTR7P1		TCF4
							LOC100286922													SNORD109A				MIR1324		PPP2CB	NT5E	HSPA8				SCAF8		MIR153-2	INPP5A	WARS			MGAT1	BORCS5		SLC14A2
							MIR5001													SNORD115-1				MIR3136		PPP2R2A	PGM3	HSPB2				IPCEF1		MNX1-AS1	ABLIM1	XRCC3			MSX2	TAS2R43		SERPINB7
							LOC101928881													SNORD64				MIR4272		PPP3CC	PLN	HTR3A				TIAM2		MIR595	MGMT	YY1			NPM1	TAS2R31		TNFRSF11A
																				PWAR4				MIR4273		SFTPC	POU3F2	IL10RA				LINC01558		HTR5A-AS1	MKI67	TCL1A			MAPK9	TAS2R46		MBD2
																				PWARSN				MIR3923		SLC7A2	PREP	IL18				DLL1		LINC01003	MXI1	ADAM6			PROP1	TAS2R30		PSTPIP2
																				HERC2P10				MIR4444-1		SLC18A1	PRIM2	STT3A				MRPL18		PAXIP1-AS2	NDUFB8	DLK1			RARS	TAS2R19		PIAS2
																				MIR211				SUCLG2-AS1		STC1	REV3L	KCNJ1				CLDN20		PRKAG2-AS1	NFKB2	CCNK			SLC34A1	TAS2R20		SOCS6
																				HERC2P9				SAMMSON		WRN	ROS1	KCNJ5				NOX3		LOC100506302	NRAP	MTA1			SLIT3	TAS2R50		TXNL1
																				WHAMMP2				PDZRN3-AS1		FZD3	SIM1	VWA5A				TFB1M		LINC01006	OAT	TRIP11			SNCB	LINC01559		LIPG
																				LINC00929				LOC101927296		TUSC3	SMPD2	MCAM				SNX9		LOC100506585	PAX2	BAG5			STK10	LINC01252		ONECUT2
																				GOLGA8N				LOC101927374		UBXN8	ELOVL4	KMT2A				MPC1		MIR5707	PGAM1	C14orf2			ZNF354A	TAS2R42		VPS4B
																				PDCD6IPP2				FOXP1-AS1		ADAM7	MAP3K7	NCAM1				UNC93A		LOC101927914	PITX3	CDC42BPB			TTC1	RPL13AP20		CTIF
																				GOLGA8J				LOC105377143		TNFRSF10D	NR2E1	NFRKB				PHF10		LOC101929998	PNLIP	TCL1B			STC2	LOH12CR2		ACAA2
																				GOLGA8T				LOC105377146		TNFRSF10C	TPBG	NNMT				ERMARD		LINC01287	PNLIPRP1	FAM30A			ADAM19	PRB2		CD226
																				GOLGA8K				LOC105377162		TNFRSF10B	TSPYL1	NPAT				AGPAT4		LINC01022	PNLIPRP2	TECPR2			FGF18	MIR613		MALT1
																				GOLGA8M						TNFRSF10A	TTK	NRGN				TULP4			HTRA1	GOLGA5			SQSTM1	MIR614		POLI
																				GOLGA8O						FGF17	PTP4A1	PAFAH1B2				ARID1B			PSD	FBLN5			ATP6V0E1	SMIM10L1		PHLPP1
																				GOLGA6L7P						DOK2	DDO	POU2AF1				TMEM181			PTPRE	SIVA1			PTTG1	MIR1244-1		NEDD4L
																				GOLGA8H						MTMR7	SNX3	PPP2R1B				SMOC2			RGS10	CYP46A1			PDLIM7	MIR1244-3		WDR7
																				SNORD116-1						ENTPD4	RNGTT	PTS				ZDHHC14			RPL21	PAPOLA			MED7	MIR1244-2		PIGN
																				SNORD116-2						PHYHIP	CD164	NECTIN1				FRMD1			SCD	RCOR1			ADAMTS2	LOC100506314		RTTN
																				SNORD116-3						SORBS3	WISP3	RDX				AGPAT4-IT1			SFRP5	PACS2			CLINT1	PRH1-PRR4		TPGS2
																				SNORD116-4						NPM2	WASF1	RPS25				LINC00574			FBXW4	PPP1R13B			MAML1	LOC101928162		SETBP1
																				SNORD116-5						DLC1	TBX18	SC5D				LPAL2			SLC18A2	DICER1			GFPT2	MIR7641-2		SNORD58B
																				SNORD116-8						DCTN6	HMGN3	SCN2B				RSPH3			TAF5	KIF26A			RACK1	PRH1-TAS2R14		SNORD58A
																				SNORD116-10						PNMA2	FHL5	SCN4B				TTLL2			TCF7L2	TMEM251			SLU7			CDH20
																				SNORD116-11						ADAM28	ATG5	SDHD				FAM120B			TECTB	TCL6			RGS14			CDH19
																				SNORD116-12						RBPMS	ZBTB24	ST3GAL4				FNDC1			TIAL1	GPR132			CPLX2			ST8SIA5
																				SNORD116-13						LZTS1	SNAP91	SLN				SERAC1			UROS	SERPINA10			BTNL3			RAX
																				SNORD116-14						XPO7	FIG4	SORL1				LINC00473			WNT8B	GLRX5			LMAN2			CXXC1
																				SNORD116-15						TRIM35	CASP8AP2	SRPRA				SYTL3			XPNPEP1	EVL			SOX30			ST8SIA3
																				SNORD116-16						RHOBTB2	SYNCRIP	ST14				SFT2D1			SHOC2	GSKIP			MGAT4B			IER3IP1
																				SNORD116-17						KIF13B	SLC35A1	TAGLN				TAGAP			ADAM12	CINP			B4GALT7			TCEB3B
																				SNORD116-18						PSD3	FUT9	TECTA				PACRG			UTF1	ASB2			RNF44			MEX3C
																				SNORD116-20						LEPROTL1	TRAF3IP2	THY1				CNKSR3			EIF3A	CPSF2			TBC1D9B			TMX3
																				SNORD116-21						SLC39A14	PNRC1	UPK2				PNLDC1			GBF1	CDCA4			ATP10B			DYM
																				SNORD116-22						FGF20	ASCC3	ZBTB16				LOC154449			LDB1	ATG2B			N4BP3			ZCCHC2
																				SNORD116-23						ADAMDEC1	BVES	ZNF202				DACT2			BTRC	UBR7			FAF2			ZNF532
																				SNORD116-24						CNOT7	SEC63	CUL5				C6orf118			PKD2L1	MEG3			WWC1			ELAC1
																				SNORD116-25						PURG	CEP162	BARX2				OSTCP1			INA	BTBD7			FBXW11			CELF4
																				SNORD115-2						ZDHHC2	ANKRD6	ZPR1				WDR27			SMC3	ZNF839			ZNF346			KIAA1328
																				SNORD116-26						SLC25A37	RIMS1	USP2				PACRG-AS1			NEURL1	C14orf132			TSPAN17			KIAA1468
																				SNORD116-27						SCARA3	DOPEY1	PCSK7				PRR18			BUB3	DDX24			OR2V1			EPG5
																				SNORD115-3						SARAF	ZNF292	HTR3B				LOC285804			NOLC1	UNC79			HAVCR1			CCDC102B
																				SNORD115-4						KCTD9	CDK19	ZW10				C6orf120			GSTO1	BEGAIN			CYFIP2			CCDC68
																				SNORD115-5						PIWIL2	MDN1	UBE4A				DKFZp451B082			BAG3	PPP4R4			PRELID1			NETO1
																				SNORD115-6						ELP3	TSPYL4	EI24				TCP10L2			SH3PXD2A	MOAP1			MAT2B			KATNAL2
																				SNORD115-7						INTS10	UFL1	FEZ1				LOC401286			FAM53B	DIO3OS			TLX3			MRO
																				SNORD115-8						CCDC25	PHF3	ARHGAP32				LINC00242			SLK	INF2			KCNIP1			HDHD2
																				SNORD115-10						INTS9	ORC3	C2CD2L				LINC01624			DCLRE1A	BCL11B			ZNF354C			SERPINB12
																				SNORD115-11						CSGALNACT1	BRD7P3	RBM7				GTF2H5			FRAT1	OTUB2			RPL26L1			SERPINB11
																				SNORD115-12						HR	MTO1	MPZL2				LINC00602			ACTR1A	ZFYVE21			C5orf45			SEC11C
																				SNORD115-13						PBK	ASF1A	HYOU1				LOC441178			SMNDC1	MEG8			DDX41			DSEL
																				SNORD115-14						ZNF395	PNISR	ATP5L				AFDN-AS1			NPM3	WDR25			NOP16			HAUS1
																				SNORD115-15						BIN3	IBTK	ADAMTS8				SNORA20			GLRX3	LINC00341			HMP19			ALPK2
																				SNORD115-16						TEX15	SENP6	TREH				SNORA29			DPYSL4	CLMN			UIMC1			LOXHD1
																				SNORD115-17						MTUS1	FBXL4	CEP164				TMEM242			TACC2	RIN3			RAB24			STARD6
																				SNORD115-18						KIAA1456	SLC17A5	EXPH5				LOC729603			ERLIN1	TMEM121			NEURL1B			C18orf25
																				SNORD115-20						CCAR2	SNORD50A	PHLDB1				PACRG-AS3			LBX1	AMN			FAM193B			CCBE1
																				SNORD115-21						SH2D4A	FILIP1	SIK2				HGC6.3			MGEA5	IFI27L2			TMED9			CBLN2
																				SNORD115-22						PDLIM2	SESN1	ARHGEF12				LOC100129518			TUBGCP2	SETD3			CDHR2			C18orf54
																				SNORD115-23						EBF2	OSTM1	SIK3				C6orf99			PRDX3	APOPT1			SPDL1			TCEB3C
																				SNORD115-25						FAM160B2	NDUFAF4	VSIG2				LOC100131532			VAX1	HHIPL1			THG1L			ZBTB7C
																				SNORD115-26						HMBOX1	DSE	BACE1				AIRN			ATE1	GON7			NHP2			SKA1
																				SNORD115-29						NUDT18	CYB5R4	TRIM29				LOC100289495			SEC23IP	FAM181A			RNF130			CFAP53
																				SNORD115-30						DOCK5	TUBE1	CADM1				MIR1913			RAB11FIP2	BTBD6			KIAA1191			GTSCR1
																				SNORD115-31						BIN3-IT1	C6orf203	POU2F3				MIR1202			INPP5F	EXOC3L4			ERGIC1			DOK6
																				SNORD115-32						REEP4	CDC40	HINFP				MIR1273C			NT5C2	WDR20			CLK4			RNF152
																				SNORD115-33						STMN4	RWDD1	REXO2				MIR3918			PDCD11	AHNAK2			TENM2			LINC00305
																				SNORD115-34						FAM86B1	UBE2J1	OR8G2				MIR3939			SORCS3	TRMT61A			CNOT6			DYNAP
																				SNORD115-35						LONRF1	LGSN	OR8B8				MIR3692			PPRC1	TDRD9			ZBED8			BOD1L2
																				SNORD115-36						CHMP7	COQ3	OR8G1				KIF25-AS1			FAM175B	ANKRD9			NSD1			LINC00907
																				SNORD115-37						VPS37A	PHIP	TIMM8B				CAHM			RRP12	AK7			GMCL1P1			SIGLEC15
																				SNORD115-38						NKX2-6	SOBP	OR8B2				MIR4466			DNMBP	IFI27L1			RMND5B			HMSD
																				SNORD115-39						SGCZ	AKIRIN2	DCPS				MIR4644			FRAT2	C14orf79			RANBP17			LOC284294
																				SNORD115-41						PEBP4	QRSL1	ZBTB44				RPS6KA2-AS1			DPCD	PLD4			CCNJL			CPLX4
																				SNORD115-44						CDCA2	DDX43	DDX25				SYNJ2-IT1			SEC31B	ADSSL1			PANK3			OACYLP
																				SNORD116-28						ESCO2	FAM46A	CDON				RPS6KA2-IT1			ATRNL1	SLC24A4			BTNL8			LINC01538
																				SNORD116-29						FBXO16	TMEM30A	SIDT2				EZR-AS1			EDRF1	SLC25A29			DOK3			LOC400655
																				SNORD115-48						C8orf48	LMBRD1	TRAPPC4				LOC101929122			ANKRD2	DEGS2			ZFP2			MIR122
																				SNORD115-24						R3HCC1	KCNQ5	SPA17				PACRG-AS2			CNNM1	LINC00239			RUFY1			RNF165
																				SNORD115-27						LGI3	RARS2	FXYD6				LOC101929297			PDCD4	LINC00637			CPEB4			C18orf32
																				SNORD115-28						DEFB109P1	PDSS2	SIAE				LOC101929420			VENTX	LINC00618			PRR7			KC6
																				SNORD115-45						DEFB130	GOPC	C11orf71				LOC101929460			R3HCC1L	GSC			OR4F16			LOC643542
																				SNORD115-47						NEIL2	SMIM8	ROBO4				LINC01615			POLL	SERPINA12			TRIM7			MIR924HG
																				LOC100128714						LOC254896	LYRM2	SLC35F2				LOC101929504			KCNIP2	PRIMA1			MXD3			SKOR2
																				LOC100130111						LOC286059	SNX14	RAB39A				LOC101929523			CUZD1	SYNE3			THOC3			SCARNA17
																				GOLGA8F						MICU3	HACE1	BTG4				MIR7161			CALY	LINC00638			TRIM52			SNORA37
																				WHAMMP1						LOC286114	FAM135A	NXPE4				MIR7641-2			EXOSC1	NUDT14			HAVCR2			TCEB3CL
																				LOC100288637						SCARA5	BEND3	TTC12				LOC102724053			CALHM2	LINC00521			PHYKPL			SNORD58C
																				LOC100289656						FAM183CP	RRAGD	C11orf57				LOC102724152			CUTC	SERPINA11			UNC5A			MIR924
																				MIR1268A						LOC340357	PRDM13	ELMOD1				LOC102724357			CHST15	FAM181A-AS1			TRIM41			LINC01630
																				MIR4509-1						USP17L2	BACH2	FOXRED1				LOC102724511			SUFU	SNHG10			BOD1			MIR1539
																				MIR4509-2						FAM90A25P	SMAP1	SCN3B				LOC105378068			ACSL5	C14orf177			COL23A1			MIR4319
																				MIR4715						LOC389641	LINC01590	VPS11				LOC105378098			ZRANB1	SLC25A47			TIMD4			MIR4318
																				SNORD116-30						NUGGC	POPDC3	TEX12				MEAT6			CFAP46	LINC00523			UBTD2			MIR4320
																				SNORD115-46						LOC392196	MICAL1	CRTAM				LOC105378123			NSMCE4A	CEP170B			SCGB3A1			LINC01539
																				LOC100996255						USP17L7	OGFRL1	TMPRSS4				LOC105378127			CNNM2	C14orf80			SFXN1			LOC100505549
																				GOLGA8R						MIR320A	FAM184A	IFT46				LOC105378137			WBP1L	CCDC85C			GPRIN1			LINC01541
																				LOC101928042						MIR383	MANEA	PRDM10				LOC105378146			CCDC186	ITPK1-AS1			PWWP2A			LOC100505797
																				GABRG3-AS1						C8orf58	LINC00472	DSCAML1							CRTAC1	SERPINA9			C1QTNF2			LOC100505817
																				LOC102725022						C8orf49	LCAL1	GRAMD1B							CWF19L1	LINC00524			ZNF354B			TCEB3CL2
																										DEFB135	KHDC1	ARHGAP20							PI4K2A	LINC00226			C5orf47			RPL17-C18orf32
																										DEFB136	GPR63	USP28							HIF1AN	LINC00221			C5orf58			MIR4528
																										DEFB134	SPACA1	CARD18							WDR11	COX8C			OR2Y1			MIR4527
																										LINC00589	SH3BGRL2	AASDHPPT							SLF2	ASPG			LSM11			MIR4529
																										MBOAT4	ARMC2	PKNOX2							DHX32	MIR381HG			NUDCD2			MIR3591
																										LOC649352	RPF2	TP53AIP1							PPP2R2D	SERPINA13P			UBLCP1			MIR4743
																										FAM86B2	MCHR2	ABCG4							TDRD1	LINC01550			CREBRF			MIR4744
																										ZNF705D	FAXC	ROBO3							BCCIP	RTL1			BTNL9			MIR5583-2
																										FAM90A2P	GJA10	C11orf1							C10orf2	TMEM179			PPP1R2P3			MIR5011
																										LOC729732	RTN4IP1	RNF26							ENTPD7	SERPINA2			FAM71B			MIR5583-1
																										RBPMS-AS1	USP45	FAM118B							AS3MT	DICER1-AS1			RNF145			MIR548AV
																										LOC100128993	SLC22A16	NLRX1							GPAM	C14orf180			HIGD2A			LINC-ROR
																										FAM66D	LINC01621	MSANTD2							SHTN1	MIR127			FAM153B			LINC01544
																										FAM66A	UBE3D	ALG9							FAM160B1	MIR134			LOC202181			LOC101060542
																										MIR548H4	MFSD4B	CLMP							SEMA4G	MIR136			EIF4E1B			LOC101927229
																										MIR4287	GTF3C6	PDZD3							PLEKHA1	MIR154			RASGEF1C			LINC01416
																										MIR548V	MRAP2	C11orf63							AVPI1	MIR203A			LINC01366			LOC101927322
																										MIR3148	RWDD2A	CCDC15							HPSE2	MIR299			EFCAB9			LOC101927481
																										MIR4288	KLHL32	TMPRSS5							FAM204A	MIR323A			SH3PXD2B			LINC01477
																										MIR3926-2	MB21D1	PUS3							LHPP	MIR337			LOC285593			LINC01478
																										MIR3622A	NUS1	BCO2							MMS19	MIR342			FAM153A			SLC14A2-AS1
																										MIR3926-1	SLC16A10	TMPRSS13							IKZF5	MIR345			ARL10			LOC101928167
																										MIR3622B	RIPPLY2	MSANTD4							ZDHHC6	MIR376C			LOC285626			LOC102724651
																										LOC100506990	IRAK1BP1	KIRREL3							CUEDC2	MIR369			LOC285627			LOC102724913
																										LOC100507071	B3GAT2	BUD13							FBXL15	MIR370			LOC285629			SNHG22
																										LOC100507156	SDHAF4	TMEM25							C10orf76	MIR376A1			OR2V2			LOC105372068
																										SMIM18	CD109	RPUSD4							HPS6	MIR377			ZNF454			LOC105372069
																										MIR5692A2	PM20D2	TBRG1							MFSD13A	MIR379			C5orf60			TCF4-AS1
																										MIR5692A1	SRSF12	UBASH3B							MCMBP	MIR380			PRR7-AS1			LOC105372179
																										NRG1-IT1	KHDC3L	SNORD14C							C10orf95	MIR381			PFN3			LOC105667213
																										LZTS1-AS1	CFAP206	SNORD14D							PLEKHS1	MIR382			ZNF879			SNORA108
																										LINC00681	BVES-AS1	SNORD14E							PDZD7	MIR433			FBLL1			SNORA111
																										LOC101929066	PRSS35	DIXDC1							OBFC1	MIR431			NIPAL4
																										LOC101929172	LCA5	ZC3H12C							C10orf88	MIR329-1			SIMC1
																										LOC101929237	KHDRBS2	ESAM							UBTD1	MIR329-2			MIR103A1
																										LOC101929294	C6orf163	ALKBH8							CFAP43	MIR323B			MIR146A
																										LOC101929315	CCDC162P	FDXACB1							LRRC27	MIR409			MIR218-2
																										EXTL3-AS1	AK9	C11orf52							TRIM8	MIR412			FNDC9
																										LOC101929450	NT5DC1	TIRAP							KAZALD1	MIR410			FLJ16171
																										LOC101929470	FAM26D	CARD16							SFXN3	MIR376B			MIR340
																										MIR6841	ZUFSP	C1QTNF5							SLC25A28	MIR485			SNORD95
																										MIR6842	FAM162B	PANX3							ELOVL3	MIR493			SNORD96A
																										MIR6843	HS3ST5	APOA5							MARVELD1	MIR432			LOC643201
																										MIR6876	GPRC6A	TMEM45B							PCGF6	MIR494			ZFP62
																										MIR7641-2	RFX6	COLCA2							LOXL4	MIR495			SMIM23
																										LOC102467222	SLC35F1	PIH1D2							ZDHHC16	MIR496			CBY3
																										LOC102725080	VGLL2	NXPE1							ADGRA1	MIR487A			FAM153C
																											LACE1	NXPE2							LZTS2	RD3L			SNORA74B
																											MMS22L	JAML							NKX6-2	TEX22			MIR585
																											FAM26E	KBTBD3							MRPL43	MIR539			LOC728095
																											MCM9	CWF19L2							AFAP1L2	MIR544A			LOC728554
																											SCML4	KDELC2							PYROXD2	MIR376A2			AACSP1
																											CEP57L1	LAYN							USMG5	MIR487B			LINC00847
																											PPIL6	TTC36							ARHGAP19	SCARNA13			OR4F29
																											LINC01268	PATE1							KNDC1	SNORA28			FAM196B
																											FLJ34503	C11orf65							ITPRIP	SNORD112			LOC100132062
																											DCBLD1	ADAMTS15							OLMALINC	MIR411			C5orf52
																											LOC285762	MPZL3							MTG1	MIR654			LOC100268168
																											DPPA5	C11orf45							BBIP1	MIR655			LOC100288254
																											RSPH4A	HYLS1							FANK1	MIR656			MIR1229
																											EYS	TMEM218							SYCE1	LOC730202			MIR1271
																											GUSBP4	SLC37A2							HOGA1	SNORD113-1			MIR103B1
																											GJB7	OR8B12							SORCS1	SNORD113-2			MIR3142
																											SNHG5	OR8G5							PRAP1	SNORD113-3			MIR4281
																											LINC00222	OR10G8							ZNF511	SNORD113-4			MIR3912
																											CEP85L	OR10G9							C10orf90	SNORD113-5			LINC01187
																											LIN28B	OR10S1							BTBD16	SNORD113-6			LOC100507387
																											MIR30A	OR6T1							FAM24A	SNORD113-7			TRIM52-AS1
																											MIR30C2	OR4D5							PSTK	SNORD113-8			MIR4634
																											LOC441155	TBCEL							MORN4	SNORD113-9			MIR4638
																											OOEP	TMEM136							ZFYVE27	SNORD114-1			MIR378E
																											FAM26F	HEPACAM							MMP21	SNORD114-2			MIR5003
																											SLC25A51P1	OAF							SFXN2	SNORD114-3			HEIH
																											GSTM2P1	ANKK1							PDZD8	SNORD114-4			LOC100996385
																											RFPL4B	RNF214							BORCS7	SNORD114-5			LOC100996419
																											FAM229B	LOC283140							GSTO2	SNORD114-6			LOC101927697
																											TSG1	LINC00900							SFR1	SNORD114-7			LOC101927740
																											TRAF3IP2-AS1	BCL9L							CALHM3	SNORD114-8			LOC101927766
																											SNORD50B	FOXR1							CTAGE7P	SNORD114-9			HMMR-AS1
																											MIR548B	CCDC153							CLRN3	SNORD114-10			LOC101927835
																											MIR587	OR8D1							PNLIPRP3	SNORD114-11			CTB-178M22.2
																											MCHR2-AS1	OR8D2							SFXN4	SNORD114-12			LOC101927908
																											TPI1P3	OR8B4							CPXM2	SNORD114-13			LOC101927969
																											METTL24	KIRREL3-AS3							TRUB1	SNORD114-14			CTD-2270F17.1
																											LIN28B-AS1	C11orf44							VTI1A	SNORD114-15			LOC101928093
																											TRAPPC3L	CCDC84							C10orf82	SNORD114-16			LINC01484
																											KHDC1L	TMEM225							CACUL1	SNORD114-17			LINC01485
																											TSTD3	OR8D4							NKX2-3	SNORD114-18			LINC01411
																											CD24	C11orf53							CFAP58	SNORD114-19			LOC101928445
																											LOC100287632	LOC341056							C10orf91	SNORD114-20			CTC-338M12.4
																											HMGN3-AS1	PLET1							PWWP2B	SNORD114-21			MIR8056
																											MIR2113	LOC387810							EMX2OS	SNORD114-22			MIR8089
																											LOC100422737	BSX							PLPP4	SNORD114-23			LOC102546299
																											MIR548U	OR6X1							PAOX	SNORD114-24			CTB-7E3.1
																											MIR3144	OR6M1							FAM24B	SNORD114-25			LINC01574
																											MIR4282	OR10G4							EBF3	SNORD114-26			LOC102577426
																											MTRNR2L9	OR10G7							CALHM1	SNORD114-27			LOC102724404
																											LOC100506804	OR8B3							CASC2	SNORD114-28			LINC01202
																											KCNQ5-IT1	OR8A1							TCERG1L	SNORD114-29			LOC105377682
																											MIR4464	C11orf87							HSPA12A	SNORD114-30			LOC105377716
																											MIR4643	COLCA1							FUOM	SNORD114-31			LOC105377763
																											MIR548AI	C11orf88							JAKMIP3	MIR758			MIR3142HG
																											MIR4463	MIR100HG							STK32C	MIR668
																											KCNQ5-AS1	PATE2							BLOC1S2	MIR770
																											LOC100996634	PATE4							RBM20	MIR300
																											MANEA-AS1	ST3GAL4-AS1							PDCD4-AS1	MIR541
																											LOC101927314	LOC403312							LOC283038	MIR665
																											LOC101927365	MIRLET7A2							WDR11-AS1	MIR543
																											LOC101927640	MIR100							KCNK18	MIR889
																											LOC101927686	MIR125B1							VWA2	ZBTB42
																											LOC101927768	MIR34B							NANOS1	LOC100129345
																											LOC101927919	MIR34C							HMX3	LINC00605
																											LOC101928280	BLID							NHLRC2	MIR1247
																											LOC101928307	CASP1P2							CCDC172	MIR1185-1
																											EVADR	CARD17							DMBT1P1	MIR1185-2
																											LOC101928489	LINC00167							ENO4	MIR1197
																											LOC101928516	HEPN1							ARMS2	MIR1193
																											LOC101928540	LOC643733							TEX36	MIR4309
																											MEI4	LOC643923							LINC00959	MIR3173
																											LINC01526	CLDN25							GUCY2GP	TUNAR
																											LOC101928820	LOC649133							NKX1-2	MEG9
																											LOC101928911	RPL23AP64							LBX1-AS1	LOC100507277
																											LOC101928936	LOC100131626							C10orf120	LOC100507437
																											LOC101929057	LOC100132078							LOC399815	MIR4507
																											CASC6	LOC100132686							METTL10	MIR4506
																											ARMC2-AS1	PATE3							FLJ37035	MIR203B
																											MIR7641-2	NCAM1-AS1							FOXI2	MIR151B
																											LOC102723883	BACE1-AS							LINC01164	MIR4538
																											LINC01626	MIR4301							LINC01168	MIR4710
																											TBX18-AS1	MIR3167							SPRNP1	MIR4539
																											LOC105377879	USP2-AS1							GOLGA7B	MIR4537
																											LINC01611	MIR3656							LINC01561	MIR2392
																											LOC105377924	CASP12							FAM45A	MIR5195
																											LOC105377962	LOC100507283							C10orf62	LOC101929002
																											LOC105377967	SENCR							FRG2B	LOC101929080
																											LOC105377975	TMPRSS4-AS1							SPRN	LOC101929241
																											SNORD141A	HSPB2-C11orf52							MIR146B	SNHG24
																											LINC00680	FXYD6-FXYD2							MIR202	LOC101929634
																											LINC00680-GUSBP4	MIR4493							NPS	MIR6765
																												MIR4491							SCART1	MIR7641-2
																												MIR4492							SNORA19	MIR8071-1
																												LOC100652768							FAM196A	MIR6764
																												KIRREL3-AS2							RPL13AP6	LOC102723354
																												LOC101928535							SNORA12	LINC00677
																												LOC101928823							MIR608	LOC105370697
																												LOC101928847							MIR609	LOC105378183
																												LOC101928940							RPEL1	LOC107984640
																												LOC101928985							TLX1NB
																												LOC101929011							MIR936
																												LOC101929089							ADGRA1-AS1
																												LOC101929208							ATE1-AS1
																												LOC101929227							TEX36-AS1
																												LOC101929340							DNMBP-AS1
																												LOC101929427							DUX4
																												LOC101929473							KCNIP2-AS1
																												LOC101929497							MIR1287
																												LOC101929517							MIR1307
																												LOC101929538							MIR2110
																												LINC01395							MIR548E
																												MIR6756							MIR378C
																												MIR7641-1							MIR4297
																												MIR7641-2							MIR3158-1
																												MIR6090							MIR4295
																												MIR6716							MIR3158-2
																												MIR8052							MIR4296
																												LOC102723895							MIR3941
																												LOC102724301							MIR3663
																												PKNOX2-AS1							MIR3944
																												APOA1-AS							LINC00866
																												LOC105369473							RPARP-AS1
																												LOC105369486							SH3PXD2A-AS1
																												LOC105369507							CFAP58-AS1
																												LOC105369509							SORCS3-AS1
																												LOC105369532							ADD3-AS1
																												STT3A-AS1							LINC00867
																																			BORCS7-ASMT
																																			FAM24B-CUZD1
																																			MIR4680
																																			MIR4483
																																			MIR4682
																																			MIR4482
																																			MIR4484
																																			MIR4681
																																			MIR4685
																																			LINC00601
																																			FANK1-AS1
																																			LOC101927278
																																			LINC01475
																																			LINC01163
																																			LINC01514
																																			LOC101927419
																																			LOC101927472
																																			TCERG1L-AS1
																																			LOC101927523
																																			LOC101927549
																																			LINC01166
																																			MIR202HG
																																			LOC101927692
																																			MIR3663HG
																																			FAM53B-AS1
																																			EDRF1-AS1
																																			MIR6507
																																			MIR6715B
																																			MIR6715A
																																			NEURL1-AS1
																																			LOC102724589
																																			LOC103344931
																																			LINC01435
																																			LINC01167
																																			LOC105378470
																																			AS-PTPRE
																																			SNORA87

## Sheet: KIRC
Supplementary Table 4. GISTIC2.0 results of deleted genes in CDC, BLCA, KIRC and KIRP cohorts.
cytoband	3p21.33	9p21.3	2q37.3	9p23	1p36.13	1p31.1	6q26	14q31.1	4q34.3	3p12.3	6q24.1	8p23.2	1q44	13q13.3	10q23.31	3p11.1	10q26.2	4q26	3p11.1
q value	2.8494e-58	1.7083e-23	7.1998e-18	1.2213e-14	2.1974e-13	3.5533e-09	3.054e-11	1.1709e-06	2.8522e-05	6.9821e-09	1.5329e-11	0.0016232	0.0062687	0.0068981	0.0040968	0.018015	0.04701	0.0075057	0.018015
residual q value	4.4605e-58	8.6312e-19	7.1998e-18	1.7997e-12	6.5261e-12	1.5007e-07	3.7083e-07	1.1709e-06	0.00022258	0.00035049	0.0010093	0.0016232	0.0062687	0.0068981	0.025143	0.077007	0.16613	0.18599	1
wide peak boundaries	chr3:43617354-44338995	chr9:21865499-21997723	chr2:236502016-242193529	chr9:8310705-10619051	chr1:19332013-19595252	chr1:71234073-73311663	chr6:161272067-162732175	chr14:77931285-79871091	chr4:177907827-182139540	chr3:75315280-84639096	chr6:139466098-139862477	chr8:2166023-6404670	chr1:215617664-248956422	chr13:1-61201204	chr10:87857401-88274281	chr3:79507829-94015344	chr10:107162942-133797422	chr4:118606498-118850759	chr3:1-198295559
genes in wide peak	ABHD5	CDKN2A	AGXT	PTPRD	CAPZB	NEGR1	PARK2	NRXN3	LINC00290	GBE1	LINC01625	CSMD1	hsa-mir-664	PARP4	PTEN	EPHA3	ACADSB	SEC24D	hsa-mir-720
	TOPAZ1	CDKN2A-AS1	KIF1A	PTPRD-AS1		NEGR1-IT1	LOC105378098	LOC105370586		ROBO1	LOC100132735	LOC101927815	ACTA1	ALOX5AP	KLLN	GBE1	ADAM8	METTL14	hsa-mir-1280
	MIR138-1		BOK	LOC105375972		LINC01360				ROBO2			ACTN2	ATP12A		HTR1F	ADD3	LOC729218	AADAC
			COL6A3							LINC00960			PARP1	ATP7B		POU1F1	ADRA2A	LOC101929741	ACAA1
			DTYMK							FAM86DP			ADSS	BRCA2		PROS1	ADRB1		ACPP
			GPC1							LOC728290			AGT	CDK8		CGGBP1	BNIP3		ACTL6A
			GPR35							ZNF717			ARF1	CDX2		CHMP2B	CASP7		ACVR2B
			HDLBP							FRG2C			CAPN2	RCBTB2		ZNF654	CTBP2		ACY1
			NDUFA10							MIR1324			CHML	CPB2		CADM2	CYP2E1		ADCY5
			2021-09-02							MIR4273			LYST	ELF1		C3orf38	DMBT1		ADPRH
			PDCD1							MIR3923			CHRM3	ESD		VGLL3	DOCK1		AGTR1
			PPP1R7							LOC101927374			EPHX1	FGF9		LINC00971	DUSP5		AHSG
			PER2										EPRS	FOXO1		LOC728290	ECHS1		ALAS1
			LRRFIP1										ESRRG	FLT1		MIR3923	EMX2		ALCAM
			HDAC4										FH	FLT3		MIR4795	FGFR2		AMT
			FARP2										GALNT2	GJA3		LINC00506	GFRA1		APEH
			RAMP1										GNG4	GJB2		MIR5688	PRLHR		APOD
			STK25										GUK1	GPR12		CADM2-AS2	GPR26		ARF4
			COPS8										H3F3A	MLNR		LOC101927494	GRK5		RHOA
			CAPN10										HLX	GTF2F2		SNORA95	HABP2		ATP1B3
			PASK										HNRNPU	GTF3A			HMX2		ATP2B2
			ATG4B										ITPKB	GUCY1B2			INPP5A		ATP6V1A
			SNED1										KCNK1	HMGB1			ABLIM1		ATR
			TRAF3IP1										LBR	HTR2A			MGMT		BCHE
			ANO7										LGALS8	PDX1			MKI67		BCL6
			PRLH										MARK1	KPNA3			MXI1		BDH1
			THAP4										MTR	LCP1			NRAP		FOXL2
			ANKMY1										NID1	MAB21L1			OAT		BTD
			SCLY										NVL	SMAD9			PNLIP		ERC2-IT1
			ASB1										PSEN2	MIPEP			PNLIPRP1		CACNA1D
			HES6										RAB4A	NEK3			PNLIPRP2		SLC25A20
			ACKR3										RGS7	PABPC3			HTRA1		CAMP
			RNPEPL1										RYR2	PCDH8			PTPRE		CASR
			GAL3ST2										SRP9	UBL3			RGS10		CAV3
			RAB17										AURKAPS1	RB1			RPL21		CBLB
			MLPH										TARBP1	RFC3			SLC18A2		CCK
			C2orf54										TBCE	RFXAP			TCF7L2		CD80
			ILKAP										TGFB2	RNF6			TECTB		CD86
			ING5										LEFTY2	RPL21			TIAL1		ENTPD3
			MGC16025										TLR5	SGCG			UROS		CD47
			LOC93463										GPR137B	SLC7A1			XPNPEP1		CDC25A
			TWIST2										TP53BP2	TPT1			SHOC2		CISH
			NEU4										TSNAX	TRPC4			ADAM12		AP2M1
			MTERF4										USH2A	TUBA3C			UTF1		CLCN2
			UBE2F										WNT9A	ZMYM2			EIF3A		CCR1
			OTOS										ZNF124	IFT88			SMC3		CCR3
			COPS9										HIST3H3	TNFSF11			BUB3		CCR4
			OR6B3										GNPAT	SUCLA2			BAG3		CCR5
			LOC150935										CDC42BPA	DLEU2			FAM53B		CCR8
			LINC01107										DEGS1	TSC22D1			DCLRE1A		ACKR2
			LOC151174										KMO	CCNA1			SMNDC1		COL7A1
			ERFE										TAF1A	MTMR6			GLRX3		COL8A1
			LOC200772										EXO1	DCLK1			DPYSL4		CP
			RTP5										GGPS1	ZMYM5			TACC2		CPA3
			LOC285095										TMEM63A	KL			TUBGCP2		CPB1
			DUSP28										TOMM20	ITM2B			PRDX3		CPN2
			ESPNL										URB2	MTRF1			VAX1		CPOX
			RBM44										CEP170	UTP14C			ATE1		CRYGS
			AQP12A										AKT3	NUP58			SEC23IP		CSTA
			KLHL30										BPNT1	FRY			RAB11FIP2		CTNNB1
			OR6B2										ZBTB18	LPAR6			INPP5F		CX3CR1
			FLJ43879										LEFTY1	SLC25A15			FAM175B		CYP8B1
			MIR149										SPHAR	LHFP			ATRNL1		DAG1
			LOC643387										CAPN9	TRIM13			EDRF1		DGKG
			AQP12B										SDCCAG8	USPL1			PDCD4		DAZL
			D2HGDH										DUSP10	MRPS31			VENTX		DLG1
			LOC728323										COG2	SAP18			CUZD1		DNASE1L3
			PP14571										RBM34	DLEU1			CALY		DOCK3
			BOK-AS1										FBXO28	N4BP2L2			CHST15		DRD3
			MIR3133										ABCB10	OLFM4			ACSL5		DUSP7
			MIR4269										OPN3	POSTN			ZRANB1		DVL3
			UBE2F-SCLY										RAB3GAP2	GJB6			CFAP46		ECT2
			MIR2467										TRIM58	HSPH1			NSMCE4A		CELSR3
			MIR4440										AHCTF1	WASF3			CCDC186		EHHADH
			MIR4786										OR1C1	SUGT1			WDR11		EIF4A2
			MIR4441										OR2M4	LECT1			DHX32		EIF4G1
			CAPN10-AS1										OR2L2	WBP4			PPP2R2D		EPHA3
			LINC01237										OR2L1P	AKAP11			TDRD1		EPHB1
			LOC101928111										OR2T1	EXOSC8			BCCIP		EPHB3
			MIR6811										TAF5L	FNDC3A			GPAM		ETV5
			LOC102723927										DISC2	PDS5B			SHTN1		MECOM
													DISC1	VWA8			FAM160B1		FANCD2
													CNIH4	ZC3H13			PLEKHA1		FBLN2
													PYCR2	SPG20			FAM204A		FGF12
													RRP15	LRCH1			LHPP		FHIT
													DESI2	MTUS2			IKZF5		FLNB
													SCCPDH	FAM230C			ZDHHC6		GAP43
													TRIM17	SACS			MCMBP		GATA2
													ARID4B	INTS6			PLEKHS1		GBE1
													EGLN1	LATS2			C10orf88		GHSR
													MAP10	CKAP2			LRRC27		GLB1
													2021-03-02	NUFIP1			ADGRA1		GNAI2
													SUSD4	SNORD102			NKX6-2		GNAT1
													KIF26B	NBEA			AFAP1L2		GOLGA4
													GPATCH2	PCDH17			KNDC1		GOLGB1
													HEATR1	RGCC			MTG1		GP5
													SLC30A10	MED4			BBIP1		GP9
													ZNF692	DNAJC15			FANK1		XCR1
													IARS2	ALG5			SYCE1		GPR15
													ENAH	VPS36			PRAP1		GPR27
													NUP133	POLR1D			ZNF511		GPX1
													ERO1B	CRYL1			C10orf90		GRM2
													FMN2	PHF11			BTBD16		GRM7
													COQ8A	POMP			FAM24A		GSK3B
													ZNF695	UFM1			PSTK		GTF2E1
													GJC2	ATP8A2			MMP21		GYG1
													SIPA1L2	IL17D			PDZD8		HCLS1
													ZP4	MPHOSPH8			CTAGE7P		HGD
													RHOU	SOHLH2			CLRN3		HRH1
													TFB2M	ENOX1			PNLIPRP3		HRG
													GREM2	RCBTB1			SFXN4		HES1
													ACBD3	PSPC1			CPXM2		HTR1F
													SMYD3	NUDT15			TRUB1		HYAL1
													2021-03-01	GPALPP1			VTI1A		IL1RAP
													ARV1	TNFRSF19			C10orf82		IL5RA
													AIDA	SUPT20H			CACUL1		IL12A
													JMJD4	CENPJ			C10orf91		IMPDH2
													C1orf35	THSD1			PWWP2B		IRAK2
													TTC13	RNF17			EMX2OS		ITGA9
													PGBD5	CYSLTR2			PLPP4		ITGB5
													C1orf115	SPRYD7			PAOX		ITIH1
													HHIPL2	COG6			FAM24B		ITIH3
													ZNF669	XPO4			EBF3		ITIH4
													ZNF672	MRPL57			CASC2		ITPR1
													PCNX2	SMIM2			TCERG1L		KNG1
													WDR26	NAA16			HSPA12A		KPNA1
													SH3BP5L	RNASEH2B			FUOM		KPNA4
													OR2L5	DHRS12			JAKMIP3		LAMB2
													OR2G3	RUBCNL			STK32C		RPSA
													OR2G2	PROSER1			RBM20		LPP
													OR2C3	TDRD3			PDCD4-AS1		LSAMP
													TRIM11	CDADC1			LOC283038		LTF
													MIXL1	CAB39L			WDR11-AS1		TM4SF1
													SPRTN	DIAPH3			KCNK18		MAP4
													OBSCN	CCDC70			VWA2		MBNL1
													NTPCR	COG3			NANOS1		MCM2
													EFCAB2	SETDB2			HMX3		MELTF
													MLK4	KATNAL1			NHLRC2		MITF
													ZNF496	KBTBD7			CCDC172		MLF1
													C1orf198	EBPL			DMBT1P1		MLH1
													DISP1	MEDAG			ENO4		MME
													WNT3A	KBTBD6			ARMS2		MOBP
													HIST3H2A	STARD13			TEX36		CD200
													ZNF670	N4BP2L1			LINC00959		MST1
													NLRP3	TPTE2			GUCY2GP		MST1R
													COX20	EPSTI1			NKX1-2		MUC4
													SNAP47	ARL11			C10orf120		MYD88
													CCSAP	WDFY2			LOC399815		MYL3
													LYPLAL1	N4BP2L2-IT2			METTL10		MYLK
													OR2M5	LINC00284			FLJ37035		NCK1
													OR2M3	CSNK1A1L			FOXI2		NDUFB4
													OR2T12	RXFP2			LINC01164		NDUFB5
													OR14C36	TEX26			LINC01168		NKTR
													OR2T34	PRR20A			SPRNP1		OGG1
													OR2T10	FAM216B			LINC01561		OPA1
													OR2T4	LACC1			FAM45A		CLDN11
													OR2T11	LINC00330			FRG2B		OXTR
													DNAH14	HNRNPA1L2			SPRN		P2RY1
													OR2B11	ST13P4			MIR202		PAK2
													WDR64	B3GLCT			NPS		CNTN3
													C1orf131	DGKH			SCART1		PCCB
													SPATA17	CCDC122			SNORA19		PCYT1A
													EDARADD	STOML3			FAM196A		PDHB
													MRPL55	EEF1DP3			RPL13AP6		PFKFB4
													HIST3H2BB	AMER2			ADGRA1-AS1		PFN2
													BROX	USP12			ATE1-AS1		SERPINI1
													SLC35F3	MTIF3			TEX36-AS1		SERPINI2
													B3GALNT2	GSX1			DUX4		PIK3CA
													GCSAML	ERICH6B			MIR2110		PIK3CB
													GCSAML-AS1	SPERT			MIR548E		PLCD1
													CNIH3	DLEU7			MIR378C		PLD1
													LINC01341	FAM124A			MIR4297		PLOD2
													EXOC8	TPTE2P3			MIR4295		PLS1
													LOC149373	LRRC63			MIR4296		PLSCR1
													RNF187	CTAGE10P			MIR3941		PLXNA1
													SDE2	EEF1AKMT1			MIR3663		PLXNB1
													CNST	SKA3			MIR3944		POLR2H
													CCDC185	MICU2			ADD3-AS1		POU1F1
													PLD5	SPATA13			LINC00867		PPARG
													C1orf100	LNX2			FAM24B-CUZD1		PPP1R2
													IBA57	SLC25A30			MIR4680		PPP2R3A
													OR2T6	ZDHHC20			MIR4483		PRKAR2A
													LOC255654	PAN3			MIR4682		PRKCD
													C1orf101	SUGT1P3			MIR4484		PRKCI
													PGBD2	SIAH3			MIR4681		PROS1
													OR2L13	KCNRG			LINC00601		MASP1
													OR14A16	LINC00282			FANK1-AS1		PSMD2
													LIN9	SLC46A3			LINC01163		PTH1R
													VN1R5	ANKRD20A9P			TCERG1L-AS1		PTPRG
													ZNF678	C1QTNF9			LINC01166		PTX3
													PRSS38	FREM2			MIR202HG		QARS
													LOC339529	NEK5			LOC101927692		RAB5A
													LINC01139	LINC00442			MIR3663HG		RAF1
													OR6F1	TPTE2P6			FAM53B-AS1		RAP2B
													OR2W3	KCTD4			EDRF1-AS1		RARB
													OR2T8	RASL11A			MIR6715B		RARRES1
													OR2T3	C1QTNF9B			MIR6715A		RASA2
													OR2T29	SHISA2			LOC102724589		RBP1
													IRF2BP2	NHLRC3			LOC103344931		RBP2
													MIA3	SERP2			LINC01435		RFC4
													STUM	ANKRD20A19P			LINC01167		RHO
													FAM89A	SERTM1			AS-PTPRE		SNORA63
													CAPN8	LINC00547			SNORA87		SNORA62
													COA6	LINC00548					ROBO1
													C1orf229	TUSC8					ROBO2
													OR2M1P	MIR15A					RPL15
													OR11L1	MIR16-1					RPL24
													OR2L8	ATP5EP2					RPL29
													OR2AK2	LINC00544					RPL32
													OR2L3	LINC00545					RPL35A
													OR2M2	ALG11					RPN1
													OR2T33	C1QTNF9B-AS1					RYK
													OR2M7	SNORA27					SATB1
													OR2G6	TSC22D1-AS1					ATXN7
													C1orf140	BASP1P1					SCN5A
													FAM177B	TPTE2P1					SCN10A
													ZNF847P	URAD					SEC13
													OR2T2	ZAR1L					SEMA3F
													OR2T5	LINC00598					SETMAR
													OR14I1	LINC00371					TRA2B
													OR2T27	SERPINE3					SHOX2
													OR2T35	MIPEPP3					SI
													MIR194-1	SNORA31					SIAH2
													MIR215	MIR621					ST6GAL1
													TRIM67	CCDC169					SKIL
													MAP1LC3C	PRR20B					SLC2A2
													H3F3AP4	PRR20C					SLC6A1
													GTF2IP20	PRR20D					SLC6A6
													BECN2	ANKRD26P3					SLC6A11
													OR2W5	LINC00462					SLC15A2
													OR13G1	LINC00543					SLCO2A1
													DUSP5P1	LINC00426					HLTF
													C1orf145	TPT1-AS1					SMARCC1
													IBA57-AS1	LINC00421					SOX2
													LYPLAL1-AS1	PAN3-AS1					SSR3
													SNRPD2P2	MIR1297					SST
													MT1HL1	MIR759					STAC
													RPS7P5	MIR2276					NEK4
													LYPD8	MIR320D1					SYN2
													SNORA14B	MIR3168					TCTA
													SNORA36B	MIR4305					TDGF1
													TGFB2-AS1	MIR3169					TERC
													LINC01347	MINOS1P1					TF
													LINC01348	MIR3613					TFDP2
													BTNL10	LINC00540					TFRC
													LOC100130331	SACS-AS1					TGM4
													RNA5S1	LINC00327					TGFBR2
													RNA5S2	OR7E37P					THPO
													RNA5S3	TEX26-AS1					THRB
													RNA5S4	FRY-AS1					TIMP4
													RNA5S5	LINC00445					TKT
													RNA5S6	SPG20-AS1					SEC62
													RNA5S7	VWA8-AS1					TM4SF4
													RNA5S9	INTS6-AS1					TMF1
													RNA5S10	LINC00458					CLEC3B
													RNA5S11	CPB2-AS1					TNNC1
													RNA5S12	CCDC169-SOHLH2					TOP2B
													RNA5S13	MIR4499					NR2C2
													RNA5S14	MIR4703					TRH
													RNA5S15	TPTE2P5					TRPC1
													RNA5S16	LINC00408					UBA7
													RNA5S17	LINC00539					UBE2E1
													LOC100287497	MIR5007					UBE2E2
													LINC00582	MIR5693					UBP1
													LGALS8-AS1	MIR5006					UPK1B
													MIR1182	LINC00566					UMPS
													MIR1537	LINC00562					USP4
													MIR548F3	PDX1-AS1					UQCRC1
													MIR664A	LINC00558					CLRN1
													LINC00184	LINC00563					VHL
													TSNAX-DISC1	LINC00572					VIPR1
													MIR320B2	LINC00441					WNT5A
													MIR3123	MED4-AS1					WNT7A
													MIR3124	LINC00297					XPC
													MIR3620	USP12-AS1					ZIC1
													MIR3916	USP12-AS2					CNBP
													TAF1A-AS1	DLEU7-AS1					ZNF35
													ITPKB-IT1	HTR2A-AS1					ZNF80
													LINC01354	MTUS2-AS1					ZNF148
													LINC01132	LINC00332					BRPF1
													CHRM3-AS2	ENOX1-AS2					IFRD2
													ZNF670-ZNF695	LINC00350					MAPKAPK3
													MIR4428	LINC00365					SEMA3B
													MIR4753	LINC00366					SLMAP
													MIR4454	LINC00398					MANF
													MIR4666A	LINC00400					RAB7A
													MIR4677	LINC00417					KCNAB1
													MIR4671	LINC00423					FXR1
													MIR4427	LINC00434					COLQ
													MIR5096	LINC00457					ACOX2
													MIR4742	LINC00424					BAP1
													MIR5008	LINC00571					EOMES
													HLX-AS1	DIAPH3-AS1					HYAL3
													CHRM3-AS1	DIAPH3-AS2					SOX14
													LINC00210	SPATA13-AS1					BFSP2
													LOC101927143	STARD13-AS					CAMK1
													LOC101927164	RNASEH2B-AS1					CGGBP1
													LOC101927478	SLC25A30-AS1					BHLHE40
													LOC101927532	SMIM2-IT1					RUVBL1
													LOC101927604	MRPS31P5					CADPS
													LOC101927683	LINC00621					TP63
													LOC101927765	LOC101926897					CHRD
													LOC101927787	LINC00378					HYAL2
													LOC101927851	LOC101928697					B4GALT4
													LOC101928068	LINC00463					B3GALNT1
													LOC101928226	LINC00437					SNX4
													LOC101929631	LOC101929140					TNFSF10
													LINC01352	SMIM2-AS1					SUCLG2
													LOC101929771	LOC101929259					HESX1
													MIR6742	LINC01198					GMPS
													MIR7641-2	LOC101929657					KAT2B
													MIR6741	LINC00367					NR1I2
													LOC102723833	LINC00384					EIF2B5
													LOC102723886	MIR8079					BSN
													TGFB2-OT1	LINC01053					MBD4
													SPATA17-AS1	LINC00412					H1FX
													DISC1-IT1	LOC102723345					USP13
													SNORA100	LINC01065					LIMD1
														LOC103191607					KALRN
														LINC01046					CCRL2
														LINC01050					UBA3
														DLEU1-AS1					RPL14
														LINC01048					CLDN1
														LINC01058					SEC22C
														LINC01055					RRP9
														LINC01072					MAP3K13
														LINC00428					SLC33A1
														LOC105370177					LRRFIP2
														LINC00390					MAGI1
														LOC105370203					CACNA2D2
														LINC00374					COPB2
														SETDB2-PHF11					ADIPOQ
																			SLC22A14
																			SLC22A13
																			CHST2
																			SH3BP5
																			SLC4A7
																			STXBP5L
																			RNF7
																			GUCA1C
																			IQCB1
																			DZIP3
																			VGLL4
																			EDEM1
																			RUBCN
																			ECE2
																			DCAF1
																			TBC1D5
																			TATDN2
																			IP6K1
																			TSC22D2
																			EPM2AIP1
																			PSMD6
																			TOMM70
																			TRANK1
																			SRGAP3
																			IQSEC1
																			P2RY14
																			DLEC1
																			EXOG
																			XYLB
																			OXSR1
																			NR1D2
																			PDCD6IP
																			PARP3
																			SMC4
																			ABCC5
																			COX17
																			ARPC4
																			ZNF197
																			RBM6
																			RBM5
																			TNK2
																			ALG3
																			NME6
																			CTDSPL
																			CD96
																			KCNMB2
																			STAG1
																			EIF1B
																			TRAIP
																			TFG
																			ST3GAL6
																			ARIH2
																			TADA3
																			CRTAP
																			ATG7
																			ARL6IP5
																			NPRL2
																			IGF2BP2
																			CXCR6
																			CSPG5
																			CLDN16
																			POLQ
																			CHL1
																			ARPP21
																			CCR9
																			ALDH1L1
																			USP19
																			PDIA5
																			SLC38A3
																			CYB561D2
																			TMEM115
																			TOPBP1
																			RPP14
																			HHLA2
																			FSTL1
																			FAM107A
																			WDR6
																			RASSF1
																			NISCH
																			MRPL3
																			PDCD10
																			FILIP1L
																			TREX1
																			SCN11A
																			TUSC2
																			RNF13
																			MGLL
																			TWF2
																			MRAS
																			COPG1
																			SLITRK3
																			NLGN1
																			TRAK1
																			DHX30
																			SACM1L
																			NCBP2
																			SCAP
																			LAMB2P1
																			MYH15
																			PLCH1
																			EXOSC7
																			TMCC1
																			PDZRN3
																			TNIK
																			CAND2
																			MCF2L2
																			CLASP2
																			PLXND1
																			RAD54L2
																			FRMD4B
																			STAB1
																			GPD1L
																			RFTN1
																			ATP11B
																			NBEAL2
																			NUP210
																			PLCL2
																			ANKRD28
																			FAM208A
																			KLHL18
																			DNAJC13
																			U2SURP
																			VPS8
																			LARS2
																			RYBP
																			LINC01565
																			CAPN7
																			ACAP2
																			MKRN2
																			NAT6
																			FBXL2
																			ANAPC13
																			ARMC8
																			ABHD14A
																			NEPRO
																			POC1A
																			ABI3BP
																			CNOT10
																			TMEM158
																			NDUFAF3
																			THUMPD3
																			MYRIP
																			PTPN23
																			WWTR1
																			NECTIN3
																			TIPARP
																			CHMP2B
																			DNAH1
																			HIGD1A
																			LRIG1
																			SUSD5
																			UBXN7
																			ERC2
																			APPL1
																			HACL1
																			ARHGEF26
																			ZBTB20
																			TTLL3
																			OR5K1
																			OR5H1
																			GNL3
																			FAM162A
																			PCOLCE2
																			RNU6-1
																			SEC22A
																			GPR160
																			FETUB
																			NPHP3
																			ATP2C1
																			LAMP3
																			FOXP1
																			KCNMB3
																			ZBTB11
																			MORC1
																			SERP1
																			CNTN6
																			LSM3
																			RBMS3
																			GOLIM4
																			NKIRAS1
																			SPCS1
																			ACAD9
																			ASTE1
																			KLF15
																			SETD2
																			GTPBP8
																			TAGLN3
																			PRSS50
																			RBM15B
																			GPR171
																			GMPPB
																			SEC61A1
																			LINC00312
																			SCHIP1
																			LMCD1
																			PIK3R4
																			PODXL2
																			ARHGEF3
																			TRAT1
																			VILL
																			IMPG2
																			SSUH2
																			NMD3
																			TRNT1
																			ABHD5
																			COMMD2
																			DYNC1LI1
																			A4GNT
																			C3orf18
																			DBR1
																			CRBN
																			SS18L2
																			ZNF639
																			CLDN18
																			CCDC174
																			SHISA5
																			TIMMDC1
																			ZDHHC3
																			RSRC1
																			ZMYND10
																			PLA1A
																			TEX264
																			TMA7
																			ZNF589
																			HEMK1
																			AMOTL2
																			IP6K2
																			SFMBT1
																			NCKIPSD
																			PHF7
																			ACKR4
																			PEX5L
																			RAB6B
																			SELT
																			FBXO40
																			DNAJB11
																			GHRL
																			P2RY13
																			IL20RB
																			GPR87
																			TLR9
																			DCUN1D1
																			SEMA5B
																			XRN1
																			WDR5B
																			LZTFL1
																			PARP14
																			P4HTM
																			SLC6A20
																			IL17RD
																			GRAMD1C
																			ROPN1
																			KLHL24
																			SIDT1
																			ELP6
																			SNRK
																			QRICH1
																			PXK
																			CMTM6
																			TRMT10C
																			SLC41A3
																			PIGX
																			SLC25A38
																			ULK4
																			OXSM
																			SLC35A5
																			TMEM45A
																			FEZF2
																			IFT57
																			EBLN2
																			ANO10
																			DALRD3
																			SHQ1
																			MSL2
																			TBCCD1
																			FAIM
																			SLC25A36
																			PBRM1
																			ARL8B
																			SETD5
																			DPPA4
																			P3H2
																			TMEM39A
																			ZNF654
																			TMEM40
																			ABCF3
																			LSG1
																			ABHD10
																			CHDH
																			PARL
																			IL17RB
																			CDV3
																			MFN1
																			YEATS2
																			IFT122
																			NGLY1
																			TBC1D23
																			CFAP44
																			CACNA2D3
																			DCP1A
																			GLT8D1
																			EMC3
																			EAF2
																			BRK1
																			ZKSCAN7
																			MYNN
																			LMOD3
																			EIF5A2
																			CLDND1
																			MUC13
																			SUCNR1
																			RAD18
																			SEMA3G
																			MCCC1
																			LXN
																			HMCES
																			MRPS22
																			NIT2
																			POGLUT1
																			BBX
																			KIF15
																			ADAMTS9
																			CCNL1
																			PLSCR2
																			PCBP4
																			PLSCR4
																			PCNP
																			HRASLS
																			MRPL47
																			SENP7
																			ABHD6
																			LRTM1
																			C3orf14
																			KIAA1143
																			ISY1
																			HHATL
																			HEG1
																			KIAA1257
																			ARHGAP31
																			NCEH1
																			IFT80
																			CCDC191
																			WDR48
																			LRRN1
																			KIAA1524
																			SLC7A14
																			SRPRB
																			SELK
																			SENP2
																			GNB4
																			BPESC1
																			PROK2
																			EEFSEC
																			RNF123
																			NSUN3
																			CIDEC
																			CLSTN2
																			POPDC2
																			RTP4
																			MAGEF1
																			RBSN
																			KIF9
																			NFKBIZ
																			AZI2
																			ZMAT3
																			MTMR14
																			ATG3
																			MRPS25
																			CSRNP1
																			GORASP1
																			MFSD1
																			CCDC14
																			FNDC3B
																			P2RY12
																			CDCP1
																			CCDC71
																			NT5DC2
																			SLC26A6
																			TMEM108
																			CRELD1
																			CAMKV
																			TMEM43
																			OR5H6
																			OR5H2
																			ZXDC
																			ZBED2
																			LRRC2
																			FYCO1
																			ATP13A3
																			CEP97
																			HSPBAP1
																			C3orf52
																			VEPH1
																			QTRT2
																			CCDC51
																			TBL1XR1
																			ZBBX
																			ZNF385D
																			LRRC31
																			EFCC1
																			NEK11
																			UBA5
																			HDAC11
																			MAP6D1
																			PHC3
																			C3orf36
																			ARL14
																			THOC7
																			NAA50
																			PIGZ
																			CEP63
																			CEP70
																			ABTB1
																			WDR82
																			SLC35G2
																			TSEN2
																			GRIP2
																			OR5AC2
																			RTP3
																			LRRC2-AS1
																			PARP9
																			ESYT3
																			SPATA16
																			EIF2A
																			B3GNT5
																			C3orf20
																			ARL6
																			ZIC4
																			ATRIP
																			ACAD11
																			IQCG
																			ATP13A4
																			FYTTD1
																			NICN1
																			CHCHD6
																			MON1A
																			CMSS1
																			HPS3
																			ACTRT3
																			JAGN1
																			KBTBD8
																			SLC12A8
																			LINC00852
																			RETNLB
																			CCDC54
																			MGC2889
																			IL17RC
																			ABHD14B
																			LRCH3
																			MINA
																			ADGRG7
																			POMGNT2
																			DIRC2
																			CEP19
																			BFSP2-AS1
																			EAF1
																			DCLK3
																			GFM1
																			LMLN
																			KLHL6
																			MAATS1
																			PHLDB2
																			VWA5B2
																			UCN2
																			LOC90246
																			EFCAB12
																			TMEM41A
																			ZNF502
																			BOC
																			NXPE3
																			RFT1
																			OXNAD1
																			SPSB4
																			PXYLP1
																			ZBTB47
																			TMEM44
																			EGFEM1P
																			ACTR8
																			CAMK2N2
																			CMTM7
																			TXNRD3
																			OSBPL10
																			OSBPL11
																			SLC25A26
																			ZNF501
																			FANCD2OS
																			LRRC58
																			LRRC3B
																			TM4SF19
																			TM4SF18
																			RPL39L
																			MED12L
																			CLRN1-AS1
																			GALNT15
																			GPR62
																			CPNE4
																			CCDC58
																			KCNH8
																			DNAJC19
																			OTOL1
																			FAM3D
																			ZPLD1
																			LYZL4
																			KLHL40
																			TRIM71
																			FAM131A
																			CD200R1
																			CHCHD4
																			ZDHHC19
																			CRYBG3
																			DCBLD2
																			LRRC15
																			FAM43A
																			TPRA1
																			TMEM42
																			UROC1
																			ERICH6
																			NUDT16
																			COL6A6
																			GRK7
																			FAM172BP
																			TMEM207
																			METTL6
																			TAMM41
																			IL17RE
																			RTP1
																			IQCF1
																			GLYCTK
																			PPM1M
																			C3orf49
																			SNTN
																			SYNPR
																			LSMEM2
																			RPL32P3
																			H1FOO
																			PISRT1
																			ASB14
																			TTC14
																			DTX3L
																			FAM19A4
																			SGO1
																			PP2D1
																			EFHB
																			LINC00635
																			PPM1L
																			WDR49
																			LRRC34
																			CPNE9
																			DPPA2
																			CCDC80
																			BTLA
																			CCDC12
																			MB21D2
																			PPP4R2
																			XXYLT1
																			ROPN1B
																			LINC00691
																			C3orf22
																			PQLC2L
																			ZCWPW2
																			CMC1
																			NEK10
																			C3orf79
																			CCDC50
																			PYDC2
																			SPICE1
																			CMTM8
																			NUDT16P1
																			CCDC13
																			NCBP2-AS2
																			LOC152225
																			FGD5
																			LOC152274
																			CIDECP
																			CNTN4
																			IGSF11
																			C3orf30
																			PARP15
																			SPTSSB
																			DNAJB8
																			GPR156
																			XIRP1
																			RNF168
																			CHST13
																			PRICKLE2
																			KBTBD12
																			DHX36
																			HTR3C
																			DZIP1L
																			TTC21A
																			ALG1L
																			C3orf67
																			KCTD6
																			LIPH
																			ARL13B
																			DHFR2
																			HTR3D
																			RPL22L1
																			SLC51A
																			FBXO45
																			KLHDC8B
																			MUC20
																			GABRR3
																			HACD2
																			STT3B
																			LINC00870
																			DNAH12
																			PDE12
																			DENND6A
																			TIGIT
																			AADACP1
																			C3orf58
																			SENP5
																			USF3
																			LOC220729
																			ZBTB38
																			CADM2
																			LOC253573
																			ZNF620
																			NAALADL2
																			ZDHHC23
																			LINC00879
																			NUP210P1
																			TCTEX1D2
																			SMCO1
																			SDHAP1
																			COL6A5
																			GK5
																			PLCXD2
																			GCSAM
																			UTS2B
																			ALS2CL
																			TMIE
																			TUSC7
																			SLC9A9
																			EOGT
																			LINC00636
																			EPHA6
																			DNAJB8-AS1
																			FBXW12
																			C3orf38
																			HTR3E
																			ENTPD3-AS1
																			ZNF619
																			ZNF621
																			RABL3
																			LINC00877
																			C3orf56
																			IGSF10
																			C3orf33
																			LINC00692
																			CCDC66
																			SLC9C1
																			TCAIM
																			ZNF852
																			ZNF660
																			KIF9-AS1
																			PDCL3P4
																			SUMF1
																			RPUSD3
																			PRRT3
																			LINC00606
																			LINC00620
																			DPH3
																			C3orf70
																			TPRG1
																			LOC285389
																			LINC00698
																			ILDR1
																			TRIM59
																			TRIM42
																			EIF4E3
																			RAB43
																			CCDC39
																			CCDC36
																			KY
																			LOC339862
																			LOC339874
																			C3orf35
																			LINC00880
																			GADL1
																			PRSS42
																			EHHADH-AS1
																			LPP-AS2
																			H1FX-AS1
																			DUBR
																			LRRIQ4
																			SAMD7
																			AADACL2
																			GPR149
																			ZNF860
																			TMPRSS7
																			CD200R1L
																			PAQR9
																			COL6A4P1
																			NMRAL1P1
																			RTP2
																			OSTN
																			ATP13A5
																			SOX2-OT
																			NME9
																			WDR53
																			LNP1
																			CFAP100
																			NPHP3-AS1
																			TPRXL
																			ANKRD18DP
																			NMNAT3
																			ZNF445
																			SPATA12
																			LHFPL4
																			TOPAZ1
																			C3orf62
																			TMEM110
																			NRROS
																			PRSS45
																			AMIGO3
																			ZNF662
																			CDHR4
																			FAM212A
																			IQCF2
																			IQCF5
																			MUSTN1
																			VGLL3
																			PRR23B
																			PRR23C
																			PLSCR5
																			ANKUB1
																			LEKR1
																			TMEM212
																			VENTXP7
																			LOC401052
																			IQCF3
																			LINC00960
																			FLJ22763
																			LINC01205
																			FOXL2NB
																			MBNL1-AS1
																			C3orf80
																			FLJ46066
																			FLJ42393
																			LINC00884
																			LINC00885
																			OR5K2
																			OR5H14
																			OR5H15
																			OR5K3
																			OR5K4
																			MIRLET7G
																			MIR128-2
																			MIR135A1
																			MIR138-1
																			MIR15B
																			MIR16-2
																			MIR191
																			MIR198
																			MIR26A1
																			MIR28
																			FAM19A1
																			STX19
																			THUMPD3-AS1
																			EIF1B-AS1
																			TMEM89
																			IQCF6
																			SMIM4
																			LINC00971
																			LOC440982
																			LINC00969
																			EMC3-AS1
																			MIR425
																			ARGFX
																			SNORA6
																			SNORA7A
																			SNORD2
																			SNORA4
																			TMPPE
																			TMEM30CP
																			LIMD1-AS1
																			ALG1L2
																			THRB-AS1
																			LINC00693
																			TXNRD3NB
																			TMEM14EP
																			LINC01330
																			COL6A4P2
																			SPINK8
																			ARIH2OS
																			C3orf84
																			IGF2BP2-AS1
																			LOC646730
																			LOC646903
																			PA2G4P4
																			LINC01192
																			GMNC
																			LOC647323
																			TMEM183B
																			LOC653712
																			IQCJ
																			SCARNA7
																			LINC00488
																			SNORA7B
																			SNORA58
																			SNORA81
																			SNORD19
																			FAM86DP
																			SNORD66
																			SNORD69
																			MIR551B
																			MIR563
																			MIR564
																			MIR566
																			MIR567
																			MIR568
																			MIR569
																			MIR570
																			GXYLT2
																			SDHAP2
																			FAM157A
																			LOC728290
																			LOC729083
																			FAM198A
																			CCR2
																			FAM86HP
																			PRR23A
																			LINC00886
																			LINC01100
																			ESRG
																			ZBTB11-AS1
																			SNORD19B
																			FAM86JP
																			MIR922
																			MIR885
																			MIR944
																			EGOT
																			GHRLOS
																			DPPA2P3
																			WWTR1-AS1
																			LOC100128164
																			LINC00696
																			ACVR2B-AS1
																			SEMA3F-AS1
																			NRADDP
																			MKRN2OS
																			LOC100129550
																			ZBTB20-AS1
																			LINC00887
																			LOC100131635
																			ZNF717
																			LOC100132146
																			FGD5P1
																			BSN-AS2
																			SNAR-I
																			MIR1224
																			TIPARP-AS1
																			PRSS46
																			MTHFD2P1
																			LINC00994
																			LMCD1-AS1
																			FRG2C
																			SRGAP3-AS3
																			LOC100289361
																			MIR1284
																			MIR1248
																			MIR1263
																			MIR548I1
																			MIR1324
																			MIR1226
																			LINC00882
																			MIR2115
																			MIR711
																			MIR3136
																			MIR544B
																			MIR4270
																			MIR3135A
																			MIR3137
																			MIR378B
																			MIR4272
																			MIR4271
																			MIR4273
																			MIR3134
																			MIR466
																			LINC00881
																			MIR3919
																			MIR3921
																			MIR3938
																			MIR3923
																			MIR3714
																			IQCJ-SCHIP1
																			LINC01208
																			LINC00578
																			LOC100505609
																			FGD5-AS1
																			LINC00888
																			SH3BP5-AS1
																			UBE2E2-AS1
																			LOC100505920
																			KRBOX1
																			KRBOX1-AS1
																			PVRL3-AS1
																			LINC01279
																			PRKAR2A-AS1
																			LINC00901
																			IGSF11-AS1
																			MYLK-AS1
																			IQCF4
																			CCDC37-AS1
																			PTPRG-AS1
																			TMCC1-AS1
																			MFI2-AS1
																			PSMD6-AS2
																			DLG1-AS1
																			ADAMTS9-AS2
																			LOC100507210
																			LINC01210
																			LOC100507291
																			TMEM44-AS1
																			LOC100507389
																			LOC100507391
																			LOC100507461
																			ARHGEF26-AS1
																			LOC100507537
																			BHLHE40-AS1
																			LOC100507661
																			ARPC4-TTLL3
																			ABHD14A-ACY1
																			TMEM110-MUSTN1
																			NPHP3-ACAD11
																			ISY1-RAB43
																			TM4SF19-TCTEX1D2
																			MIR4793
																			MIR4448
																			MIR4445
																			MIR4787
																			MIR4795
																			MIR4796
																			MIR4797
																			MIR4788
																			MIR4791
																			MIR4790
																			MIR548AB
																			MIR4444-1
																			MIR4789
																			MIR4443
																			MIR4792
																			MIR4446
																			MIR4442
																			MIR4447
																			PRICKLE2-AS1
																			RBM5-AS1
																			LINC00501
																			LINC00506
																			MIR5002
																			MIR5186
																			MIR5092
																			MIR5704
																			MIR5682
																			MIR5588
																			MIR5688
																			MIR548AQ
																			MIR5193
																			ALDH1L1-AS2
																			NAALADL2-AS3
																			LPP-AS1
																			GRM7-AS1
																			MYLK-AS2
																			OPA1-AS1
																			HLTF-AS1
																			LMLN-AS1
																			SNRK-AS1
																			CNTN4-AS1
																			CNTN4-AS2
																			RBMS3-AS1
																			RBMS3-AS3
																			ABCC5-AS1
																			MAGI1-AS1
																			FGF12-AS1
																			FGF12-AS3
																			ITIH4-AS1
																			VIPR1-AS1
																			NLGN1-AS1
																			SYNPR-AS1
																			KLHL6-AS1
																			TPRG1-AS2
																			SGO1-AS1
																			CFAP44-AS1
																			PRRT3-AS1
																			UBXN7-AS1
																			CADM2-AS2
																			THOC7-AS1
																			TPRG1-AS1
																			EIF2B5-AS1
																			KCNAB1-AS2
																			KCNAB1-AS1
																			RUVBL1-AS1
																			SLC6A1-AS1
																			TM4SF1-AS1
																			UBE2E1-AS1
																			ZNF197-AS1
																			ADIPOQ-AS1
																			HDAC11-AS1
																			GLYCTK-AS1
																			CCDC13-AS1
																			PLCXD2-AS1
																			ZBTB20-AS4
																			ARHGEF3-AS1
																			B4GALT4-AS1
																			ALDH1L1-AS1
																			OSBPL10-AS1
																			ST3GAL6-AS1
																			TM4SF19-AS1
																			ZNF385D-AS1
																			ATP13A5-AS1
																			TMEM212-AS1
																			ZNF385D-AS2
																			CACNA2D3-AS1
																			PRICKLE2-AS2
																			PRICKLE2-AS3
																			NAALADL2-AS2
																			NAALADL2-AS1
																			ARHGAP31-AS1
																			ATP2B2-IT2
																			LINC01014
																			IQCJ-SCHIP1-AS1
																			XXYLT1-AS1
																			LARS2-AS1
																			SLC9A9-AS1
																			LOC100996447
																			LINC01206
																			ITPR1-AS1
																			LINC00690
																			LOC100996624
																			FCF1P2
																			LOC101243545
																			XXYLT1-AS2
																			LSAMP-AS1
																			LOC101926968
																			LOC101926983
																			LOC101927056
																			SUCLG2-AS1
																			LOC101927123
																			LINC01471
																			SAMMSON
																			GATA2-AS1
																			CHL1-AS1
																			LINC01266
																			PDZRN3-AS1
																			LOC101927296
																			GRM7-AS3
																			LOC101927374
																			LOC101927394
																			LOC101927416
																			TMEM108-AS1
																			LOC101927494
																			LINC01267
																			NCK1-AS1
																			SATB1-AS1
																			CLSTN2-AS1
																			LOC101927829
																			PAQR9-AS1
																			LOC101927854
																			LOC101927866
																			LINC01213
																			LINC01214
																			ERICH6-AS1
																			LOC101928105
																			LOC101928135
																			AADACL2-AS1
																			ITGA9-AS1
																			LOC101928166
																			LINC01487
																			LOC101928323
																			IL12A-AS1
																			LOC101928583
																			LINC01209
																			LOC101928739
																			PEX5L-AS2
																			LOC101928882
																			SEMA3B-AS1
																			LOC101928992
																			IQCF5-AS1
																			LOC101929054
																			LOC101929106
																			LOC101929130
																			P3H2-AS1
																			LOC101929159
																			ATP13A4-AS1
																			C3orf67-AS1
																			ADAMTS9-AS1
																			LOC101929337
																			HP09053
																			LOC101929411
																			LOC101929579
																			LOC101929607
																			LINC01215
																			LOC101929694
																			LOC101929697
																			LOC101929717
																			LOC101929754
																			LINC01063
																			RNU6-7
																			RASSF1-AS1
																			MIR5787
																			MIR6083
																			MIR548AY
																			MIR6823
																			MIR6824
																			MIR6826
																			MIR6828
																			MIR6872
																			MIR6890
																			MIR7110
																			MIR7976
																			MIR7977
																			MIR8060
																			MIR8064
																			MIR6829
																			MIR6825
																			MIR8076
																			MIR6822
																			MIR6827
																			LOC102723448
																			LOC102723582
																			LOC102724231
																			LOC102724297
																			CELSR3-AS1
																			KCCAT211
																			LOC102724604
																			LOC102724699
																			LINCR-0002
																			LINC01391
																			MIR548BB
																			RNU6-2
																			LINC01322
																			LINC01327
																			LINC01324
																			ZBTB20-AS3
																			FOXP1-AS1
																			KCNMB2-AS1
																			LOC105374060
																			LOC105374177
																			LOC105374194
																			LOC105374205
																			LOC105374244
																			LOC105374250
																			LOC105374266
																			LOC105374297
																			LOC105374313
																			GRM7-AS2
																			LOC105376955
																			LOC105376975
																			LOC105376997
																			LOC105377102
																			LOC105377105
																			FAM3D-AS1
																			LOC105377143
																			LOC105377146
																			LOC105377162
																			ARF4-AS1
																			HTR3E-AS1
																			OSTN-AS1
																			SNORD136
																			SNORA93
																			SNORA94
																			SNORA95

## Sheet: KIRP
Supplementary Table 4. GISTIC2.0 results of deleted genes in CDC, BLCA, KIRC and KIRP cohorts.
cytoband	9p21.3	1p36.32	2q36.3	11q22.3	4q34.3	3p22.1	22q12.2	15q13.3	19p13.3	14q11.2	6q27	11q24.2	19q13.42	5p15.33	16q23.2	2q22.1	5q35.2	21q22.3	4q34.3	6q22.31	10p11.21	6p12.3	Xq26.1	2p12	4q34.1	1q43	22q13.32	13q14.2	9q21.13	2p25.1	10p15.2
q value	1.2026e-18	9.4828e-11	0.00011616	9.1561e-06	0.00012835	0.005654	0.005083	0.014533	0.015164	0.018384	0.028905	0.00023536	0.047933	0.062134	0.065962	0.039329	0.071244	0.074783	0.012439	0.10085	0.067633	0.12396	0.15652	0.090695	0.024127	0.18925	0.087465	0.19618	0.19704	0.1522	0.13823
residual q value	1.2026e-18	9.4828e-11	0.00030395	0.00047871	0.0012366	0.0053242	0.01032	0.014637	0.014637	0.018384	0.029094	0.029094	0.047349	0.060998	0.065962	0.069508	0.069508	0.0751	0.090695	0.10899	0.10899	0.125	0.15652	0.16044	0.16044	0.18059	0.18059	0.19048	0.19625	0.21384	0.23451
wide peak boundaries	chr9:21865499-22448738	chr1:1-4416323	chr2:216501343-242193529	chr11:101125527-116844971	chr4:177990720-182139540	chr3:41239154-42176370	chr22:29573468-29732404	chr15:1-48825245	chr19:1272042-4230225	chr14:20033210-21387091	chr6:144852206-170805979	chr11:103084363-135086622	chr19:44992010-55785740	chr5:1288580-4776077	chr16:75110400-90338345	chr2:140577169-142880269	chr5:174995372-177982824	chr21:44810772-44886245	chr4:177439043-177908443	chr6:123634823-124827878	chr10:33770203-34838719	chr6:44278433-61527061	chrX:109052915-153496251	chr2:29469095-115920251	chr4:173267064-177311318	chr1:217131184-248956422	chr22:48272949-48780733	chr13:1-96841172	chr9:73169738-95444821	chr2:1-36363387	chr10:1-5500145
genes in wide peak	CDKN2A	hsa-mir-551a	hsa-mir-1244-1	ACAT1	LINC00290	ULK4	NF2	ACTC1	AES	hsa-mir-1201	ACAT2	ACAT1	hsa-mir-643	NDUFS6	AFG3L1P	MIR7157	CLTB	PTTG1IP	LINC01099	NKAIN2	PARD3	CRISP1	hsa-mir-220a	ACTG2	GPM6A	hsa-mir-664	FAM19A5	PARP4	AUH	ACP1	ADARB2
	CDKN2B	CDK11B	AAMP	BIRC2			CABP7	APBA2	AMH	ANG	CCR6	ACRV1	hsa-mir-220c	SLC6A3	APRT		DBN1				PARD3-AS1	BMP5	AGTR2	ACYP2	HMGB2	ACTA1	LOC284933	ALOX5AP	CKS2	ADCY3	AKR1C4
	CDKN2A-AS1	DFFB	AGXT	BIRC3				B2M	CSNK1G2	APEX1	ESR1	APLP2	AP2A1	IRX4	GAS8-AS1		DRD1					DST	SLC25A5	ADD2	HPGD	ACTN2	MIR3201	ATP12A	CTSL	ALK	KLF6
	CDKN2B-AS1	DVL1	ALPI	APOA1				NBEAP1	DAPK3	HNRNPC	GPR31	APOA1	KLK3	MRPL36	CA5A		F12					RUNX2	XIAP	ADRA2B	VEGFC	PARP1	MIR4535	ATP7B	CTSLP8	APOB	AKR1C1
		MEGF6	ALPP	APOA4				BUB1B	EEF2	PNP	GRM1	APOA4	BAX	IRX1	CBFA2T3		FGFR4					CDC5L	BRS3	ANXA4	GLRA3	ADSS		BRCA2	DAPK1	RHOB	AKR1C2
		GABRD	ALPPL2	APOC3				CAPN3	EFNA2	RNASE1	IGF2R	APOC3	BCAT2	LPCAT1	CDH13		GRK6					GCLC	CAPN6	ATP6V1B1	SAP30	AGT		KLF5	ECM2	CAD	IDI1
		GNB1	KIF1A	ATM				CHRM5	GAMT	RNASE2	KIF25	ARCN1	C5AR1	CLPTM1L	CDH15		HK3					GSTA1	CD40LG	AUP1	HAND2	ARF1		BTF3P11	S1PR3	CENPA	PFKP
		PEX10	BCS1L	CASP1				CHRNA7	GNA11	RNASE3	LPA	ATM	CA11	C5orf38	COX4I1		HRH2					GSTA2	CDR1	BCYRN1	ADAM29	CAPN2		CDK8	FANCC	DDX1	AKR1C3
		PRKCZ	BOK	CASP4				CKMT1B	GNA15	RNASE4	MAS1	FXYD2	CALM3	IRX2	CTRB1		SLC34A1					GSTA3	CETN2	ZFP36L2	SCRG1	CHML		CDX2	FBP1	DNMT3A	NET1
		SCNN1D	CHRND	CASP5				DUT	GNG7	RNASE6	MAP3K4	CXCR5	CD33	LINC01019	CYBA		SNCB					GSTA4	CNGA2	BUB1	FBXO8	LYST		RCBTB2	GAS1	DTNB	PITRM1
		SKI	CHRNG	CRYAB				EPB42	MKNK2	TEP1	AFDN	CASP1	SIGLEC6	SDHAP3	DPEP1		PDLIM7					HCRTR2	DCX	CALM2	SPCS3	CHRM3		CLN5	GCNT1	E2F6	ZMYND11
		TP73	COL4A3	DDX10				FBN1	MATK	PARP2	OPRM1	CASP4	CD37	LOC728613	FANCA		RGS14					IL17A	ELF4	CAPG	HAND2-AS1	EPHX1		CPB2	GNAQ	FKBP1B	WDR37
		TNFRSF4	COL4A4	DLAT				GABRA5	GADD45B	EDDM3A	PARK2	CASP5	CGB3	MIR4277	FOXF1		CPLX2					MCM3	F9	CD8A	CEP44	EPRS		DACH1	HNRNPK	FOSL2	DIP2C
		MMP23B	COL6A3	DRD2				GABRB3	NFIC	SUPT16H	PCMT1	CBL	CKM	LINC01511	FOXL1		LMAN2					MEP1A	ACSL4	CD8B	WDR17	FH		DCT	IARS	FTH1P3	LARP4B
		MMP23A	CRYBA2	FDX1				GABRG3	OAZ1	SLC39A2	PDCD2	CD3D	AP2S1	LOC100506858	FOXC2		B4GALT7					MUT	GPC4	CNGA3	SPATA4	GALNT2		EDNRB	NFIL3	GCKR	GTPBP4
		TNFRSF14	CYP27A1	GRIA4				GANC	MAP2K2	ZNF219	PLG	CD3E	CRX	MIR4457	GALNS		RNF44					PGK2	FGF13	COX5B	ASB5	GNG4		ELF1	NINJ1	GTF3C2	CALML5
		TNFRSF18	DES	GUCY1A2				GATM	RPS15	OSGEP	PSMB1	CD3G	DBP	LOC101929034	GAS8		FAF2					PKHD1	FHL1	CTNNA2	MIR548T	GUK1		ESD	NTRK2	HADHA	IDI2-AS1
		ISG15	DTYMK	HSPB2				GCHFR	SGTA	ARHGEF40	RPS6KA2	CHEK1	DMPK	CTD-2194D22.4	GCSH		ZNF346					PRIM2	FMR1	CYP1B1	MIR4276	H3F3A		FGF9	ROR2	HADHB	TUBAL3
		PLCH2	EPHA4	HTR3A				PDIA3	TBXA2R	RPGRIP1	SLC22A1	CRYAB	DMWD	LOC101929153	HSBP1		TSPAN17					RHAG	AFF2	DCTN1	LOC101928509	HLX		GPC5	OMD	HPCAL1	AKR1E2
		CEP104	ACSL3	IL18				IPW	TCF3	NDRG2	SLC22A3	DDX6	EMP3	MIR6075	HSD17B2		PRELID1					TFAP2B	GABRA3	DGUOK	LOC101928551	HNRNPU		FOXO1	OGN	ID2	IDI2
		SLC35E2	GBX2	MMP1				ITPKA	THOP1	CCNB1IP1	SLC22A2	DDX10	ERCC1	LINC01377	IRF8		DDX41					CRISP2	GABRE	DHFRP3	LOC101928590	ITPKB		FLT1	PCSK5	KCNF1	UCN3
		RER1	GPC1	MMP3				IVD	TLE2	EDDM3B	SOD2	DLAT	ERCC2	LINC01017	KARS		NOP16					PLA2G7	GPC3	DNAH6		KCNK1		FLT3	PHF2	KCNK3	LINC00700
		NOC2L	GPR35	MMP7				LTK	SF3A2	METTL17	T	DPAGT1	ETFB	LOC105374620	MAF		UIMC1					SUPT3H	GLUD2	DOK1		LBR		GJA3	RORB	KCNS3	LINC00705
		ARHGEF16	HDLBP	MMP8				MAP1A	S1PR4	RNASE7	TBP	DRD2	FCAR		MC1R		RAB24					GCM1	GRIA3	DUSP2		LGALS8		GJB2	SYK	KHK	AKR1C8P
		SSU72	AGFG1	MMP10				MEIS2	AP3D1	RPPH1	TCP1	ETS1	FCGRT		CHST6		FAM193B					SLC25A27	GUCY2F	EGR4		MARK1		GPR12	TLE1	KIF3C	TUBB8
		WRAP73	DNAJB2	MMP12				MFAP1	APBA3	TMEM55B	TCP10	FDX1	FLT3LG		MVD		TMED9					BAG2	HMGB3	EMX1		MTR		MLNR	TLE4	LTBP1	AKR1C6P
		SDF4	HTR2B	MMP13				TRPM1	APC2	TTC5	TCTE3	FLI1	FOSB		CHMP1A		CDHR2					TRAM2	HPRT1	EPAS1		NID1		GTF2F2	FBP2	MATN3	LINC00200
		MXRA8	SP110	NCAM1				NDN	HMG20B	RNASE11	DYNLT1	SLC37A4	FPR1		PLCG2		KIAA1191					RCAN2	HTR2C	FABP1		NVL		GTF3A	GNA14	MPV17	LINC00701
		CPSF3L	IGFBP2	NNMT				OCA2	UQCR11	TPPP2	THBS2	GRIA4	FPR2		RPL13		NSD1					CRISP3	IDS	EFEMP1		PSEN2		GUCY1B2	SEMA4D	MYCN	PRR26
		C1orf159	IGFBP5	NPAT				PLCB2	ZFR2	RNASE8	EZR	GRIK4	FPR3		SPG7		DOK3					ICK	IGSF1	FHL2		RAB4A		HMGB1	SPTLC1	ODC1	ADARB2-AS1
		AURKAIP1	IHH	POU2AF1				RAD51	PIP5K1C	OR4L1	VIP	GUCY1A2	FTL		GAN		PRR7					ENPP4	IL13RA1	FSHR		RGS7		HTR2A	GADD45G	POMC	LINC00704
		MRPL20	CXCR1	PPP2R1B				RYR3	TIMM13	OR11H6	EPM2A	H2AFX	FUT1		SLC7A5		MXD3					CD2AP	IL13RA2	GFPT1		RYR2		PDX1	SPIN1	PPM1G	PITRM1-AS1
		ATAD3A	CXCR2	PTS				SCG5	DAZAP1	KLHL33	RNASET2	HMBS	FUT2		CDK10		THOC3					ZNF451	LAMP2	GGCX		SRP9		KPNA3	FAM120A	PPP1CB	LINC00703
		PANK4	CXCR2P1	RDX				SLC12A1	SNORD37	LOC254028	SYNJ2	HSPA8	GIPR		MBTPS1		UNC5A					FBXO9	SH2D1A	MSH6		AURKAPS1		LCP1	VPS13A	RPS7	LINC00702
		TP73-AS1	INHA	SDHD				SNRPN	TJP3	LINC00641	LATS1	HSPB2	GPR4		TAF1C		SFXN1					TNFRSF21	MAGEA1	HK2		TARBP1		LMO7	AGTPBP1	RRM2	MIR5699
		LRRC47	INPP5D	SLN				SORD	NMRK2	RNASE10	QKI	HTR3A	GPR32		USP10		GPRIN1					TINAG	MAGEA2	TLX2		TBCE		MAB21L1	BICD2	SDC1	LOC101927762
		HES4	IRS1	TRPC6				SPINT1	SLC39A3	OR6S1	WTAP	IL10RA	GRIN2D		BCAR1		HIGD2A					TMEM14A	MAGEA3	FOXN2		TGFB2		SMAD9	CDK20	SOX11	LOC101927964
		PRDM16	KCNJ13	ZBTB16				SRP14	ZBTB7A	OR4K13	AKAP12	IL18	ARHGAP35		VPS9D1		FAM153B					CYP39A1	MAGEA4	IL1A		LEFTY2		MIPEP	OSTF1	SPAST	MIR6078
		VWA1	NCL	CUL5				THBS1	FZR1	OR4K17	UST	STT3A	GYS1		KIAA0513		LOC202181					RAB23	MAGEA5	IL1B		TLR5		NEK3	PSAT1	SRD5A2	MIR7641-2
		NADK	NDUFA10	ZPR1				TJP1	SIRT6	OR4N5	PDE10A	KCNJ1	HAS1		PIEZO1		EIF4E1B					CLIC5	MAGEA6	IL1R1		GPR137B		PABPC3	UBQLN1	ADAM17	MIR6072
		MMEL1	2021-09-02	HTR3B				TP53BP1	PIAS4	OR11G2	RAB32	KCNJ5	FOXA3		ATP2C2		FAM153A					HMGCLL1	MAGEA8	IL1RN		TP53BP2		PCDH8	PCA3	TPO	LOC102723376
		OR4F5	NEU2	ZW10				TYRO3	LSM7	OR11H4	KATNA1	VWA5A	HRC		CLEC3A		ARL10					CENPQ	MAGEA9	INPP4A		TSNAX		PCDH9	GOLM1	TSSC1	LOC105376351
		LINC00115	NPPC	MMP20				UBE3A	MBD3	RNASE9	FGFR1OP	MCAM	PRMT1		MPHOSPH6		PRR7-AS1					LRRC1	MAGEA10	AFF3		WNT9A		UBL3	SHC3	UCN	LOC105376360
		MORN1	PAX3	RBM7				MKRN3	PCSK4	OR5AU1	SCAF8	KMT2A	IL11		EMC8		PFN3					AARS2	MAGEA11	LHCGR		ZNF124		POU4F1	NUTM2F	VSNL1	LOC105376365
		CPTP	PDCD1	YAP1				SLC30A4	C19orf24	RNASE13	TAB2	NCAM1	IRF3		TUBB3		SIMC1					KIAA1586	MAGEA12	LIMS1		HIST3H3		DNAJC3	DIRAS2	XDH	SNORD142
		OR4F16	PDE6D	EXPH5				PWAR5	PLEKHJ1	RNASE12	SASH1	NFRKB	KCNA7		CFDP1		LOC643201					ENPP5	MCF2	LTBP1		GNPAT		RB1	ASPN	SLC30A3
		CCNL2	SERPINE2	SIK2				EIF3J	BTBD2	ECRP	SYNE1	NNMT	KCNC3		PRDM7		LOC728554					ELOVL5	MTM1	EPCAM		CDC42BPA		RFC3	NMRK1	PXDN
		TAS1R3	PPP1R7	CADM1				JMJD7-PLA2G4B	NCLN	TMEM253	MTHFD1L	NPAT	KCNJ14		GABARAPL2		MIR1271					COL21A1	NDUFA1	MXD1		DEGS1		RFXAP	NOL8	KLF11
		ATAD3B	PSMD1	REXO2				SNAP23	SPPL2B	SNORD126	IPCEF1	NRGN	KIR2DL1		MON1B		MIR4281					TFAP2D	OCRL	MAL		KMO		RNF6	C9orf40	NCOA1
		PLEKHN1	PTMA	TIMM8B				HERC2	REXO1	LOC101929718	TIAM2	OPCML	KIR2DL2		TCF25		LOC100507387					PAQR8	PAK3	MAT2A		TAF1A		RPL21	RFK	ASAP2
		PERM1	PTPRN	C11orf71				SNURF	ZNF77	MIR6717	LINC01558	PAFAH1B2	KIR2DL3		ZCCHC14		LOC100996385					MLIP	PLS3	MDH1		EXO1		ATXN8OS	KIF27	SLC5A6
		CFAP74	SNORD20	SLC35F2				SLC28A2	CACTIN		FBXO5	POU2AF1	KIR2DL4		GSE1		LINC01574					IL17F	RPL39	MEIS1		GGPS1		SGCG	BARX1	EIF2B4
		LOC115110	SAG	RAB39A				TGM5	CELF5		RGS17	PPP2R1B	KIR2DS1		ATMIN							EFHC1	SMARCA1	MSH2		TMEM63A		SLC7A1	NAA35	TAF1B
		ACAP3	CCL20	BTG4				PPIP5K1	TLE6		DLL1	PTS	KIR2DS3		COTL1							RN7SK	SOX3	MTIF2		TOMM20		TPT1	SLC28A3	ITGB1BP1
		UBE2J2	SLC4A3	NXPE4				AQR	ZNF556		MRPL18	NECTIN1	KIR2DS4		MLYCD							C6orf141	SRD5A1P1	NPAS2		URB2		TRPC4	IPPK	OTOF
		PUSL1	SLC11A1	TTC12				ARHGAP11A	ABHD17A		CLDN20	RDX	KIR2DS5		ADAT1							TCTE1	TDGF1P3	NPHP1		CEP170		TUBA3C	WNK2	ROCK2
		B3GALT6	SP100	C11orf57				LCMT2	DOHH		NOX3	RPS25	KIR3DL1		CHST5							BEND6	TRPC5	OTX1		AKT3		UCHL3	SECISBP2	TP53I3
		TPRG1L	SPP2	ELMOD1				SLC12A6	KLF16		TFB1M	SC5D	KIR3DL2		CPNE7							GSTA5	UBE2A	REG3A		BPNT1		ZMYM2	ZCCHC6	MRPL33
		FAM213B	TNP1	TEX12				RASGRP1	DOT1L		SNX9	SCN2B	KIR3DS1		IL17C							OPN5	XPNPEP2	PCBP1		ZBTB18		IFT88	RMI1	BRE
		ACTRT2	TNS1	CEP126				SERF2	CREB3L3		MPC1	SCN4B	KLK1		ANKRD11							ADGRF4	ZIC3	PEX13		LEFTY1		TNFSF11	GKAP1	GREB1
		MIB2	TUBA4A	ARHGAP20				GPR176	LMNB2		UNC93A	SDHD	KLK2		OSGIN1							ADGRF5	ZNF75D	VIT		SPHAR		SCEL	ISCA1	LAPTM4A
		SAMD11	VIL1	USP28				CHP1	RAX2		MTRF1L	ST3GAL4	LAIR1		GINS2							TDRD6	RNF113A	PIGF		CAPN9		SUCLA2	ZNF484	RNF144A
		LOC148413	WNT6	CARD18				OIP5	MUM1		RMND1	SLN	LAIR2		TRAPPC2L							SPATS1	ZNF185	PLEK		SDCCAG8		DLEU2	CEP78	SNX17
		CCDC27	ZNF142	AASDHPPT				BAHD1	ATCAY		PHF10	SORL1	LHB		WWOX							FAM83B	CUL4B	PLGLB2		DUSP10		TSC22D1	C9orf64	SUPT7L
		CALML6	SCG2	MMP27				FAN1	REEP6		ERMARD	SRPRA	LIG1		BCO1							ADGRF2	MTMR1	PLGLB1		COG2		CCNA1	CARD19	PREB
		FAAP20	CUL3	C11orf1				CEP152	IZUMO4		AGPAT4	ST14	LIM2		TERF2IP							DEFB110	APLN	POU3F3		RBM34		CLDN10	MFSD14B	PDIA6
		ATAD3C	DGKD	DYNC2H1				MAPKBP1	SCAMP4		TULP4	TAGLN	MYBPC2		NECAB2							DEFB112	FAM127A	PPM1B		FBXO28		MTMR6	C9orf3	MYCNOS
		LINC01342	STK16	ALG9				GOLGA8A	ADAT3		PLEKHG1	TECTA	NDUFA3		KLHDC4							DEFB113	SLC25A14	PPP3R1		ABCB10		DCLK1	FGD3	CGREF1
		TTLL10	PER2	PDGFD				RTF1	ZNF554		ARID1B	THY1	NKG7		DEF8							DEFB114	AIFM1	PRKCE		OPN3		ZMYM5	CARNMT1	RAB10
		FAM41C	CDK5R2	TMPRSS5				CYFIP1	MRPL54		TMEM181	UPK2	CNOT3		BANP							ADGRF1	TMEM257	EIF2AK2		RAB3GAP2		KL	PTPDC1	YWHAQ
		C1orf174	CNOT9	BCO2				MGA	ZNF57		ZBTB2	ZBTB16	NOVA2		ZDHHC7							GUSBP4	GPR50	RAB1A		TRIM58		ITM2B	ANKRD19P	EMILIN1
		KLHL17	LRRFIP1	DCUN1D5				VPS39	JSRP1		SMOC2	ZNF202	NPAS1		CENPN							GLYATL3	RAB33A	RANBP2		AHCTF1		MTRF1	TRPM6	GPN1
		TMEM240	GPR55	MSANTD4				FAM189A1	MOB3A		ULBP3	CUL5	NTF4		CMC2							GFRAL	ARHGEF6	REL		OR1C1		UTP14C	NXNL2	MAPRE3
		TMEM52	TRIP12	BUD13				CCNDBP1	MFSD12		ARMT1	BARX2	NUCB1		JPH3							TRAM2-AS1	MAGEC1	REG1A		OR2M4		NUP58	RASEF	SLC4A1AP
		AGRN	ECEL1	C11orf70				NPAP1	GIPC3		ZDHHC14	ZPR1	POLD1		VAT1L							KLHL31	AMMECR1	REG1B		OR2L2		TBC1D4	MIRLET7DHG	EFR3B
		FAM132A	EIF4E2	DIXDC1				HYPK	PLK5		ADGB	USP2	PPP2R1A		TLDC1							DEFB133	ZBTB33	REG1CP		OR2L1P		GPC6	FAM120AOS	MYT1L
		HES5	TTLL4	ZC3H12C				TMEM87A	C19orf25		FRMD1	PCSK7	PPP5C		WFDC1							MIR206	MAMLD1	RPL31		OR2T1		FRY	LINC00475	WDR43
		SMIM1	HDAC4	ALKBH8				RPAP1	ATP8B3		AGPAT4-IT1	HTR3B	PRKCG		MTHFSD							PTCHD4	TENM1	RPS27A		TAF5L		LPAR6	PRUNE2	LPIN1
		FAM87B	FARP2	FDXACB1				DKFZP434L187	DIRAS1		LINC00574	ZW10	PRRG2		DBNDD1							MIR133B	SLC9A6	RTKN		DISC2		SLC25A15	ZNF169	PUM2
		RNF223	FARSB	C11orf52				BLOC1S6	ZNF555		CCDC170	UBE4A	KLK7		TMEM231							RPS16P5	ENOX2	SRSF7		DISC1		LHFP	SUSD3	NTSR2
		MIR200A	ABCB6	CARD16				GREM1	ANKRD24		MYCT1	EI24	KLK6		KLHL36							MIR586	STAG2	SFTPB		CNIH4		TRIM13	FRMD3	RASGRP3
		MIR200B	ARPC2	TMEM123				RPUSD2	CSNK1G2-AS1		ULBP2	FEZ1	KLK10		FBXO31							LOC730101	PLAC1	SIX3		PYCR2		USPL1	C9orf47	FAM98A
		LINC00982	ARL4C	APOA5				TUBGCP4	SMIM24		ULBP1	ARHGAP32	PTGIR		CMIP							GSTA7P	UTP14A	SLC1A4		RRP15		MRPS31	SPATA31E1	IFT172
		ANKRD65	RAMP1	COLCA2				EHD4	ADAMTSL5		LPAL2	C2CD2L	PTPRH		CDT1							ANKRD66	ZNF275	SLC3A1		DESI2		SPRY2	LOC286238	SH3YL1
		MIR429	SPEG	PIH1D2				DUOX2	TMPRSS9		PPP1R14C	RBM7	RELB		MAP1LC3B							MIR548U	PGRMC1	SLC8A1		SCCPDH		ABCC4	MIR4290HG	SNORD53
		LINC01128	NMUR1	NXPE1				MYEF2	NDUFS7		RSPH3	MPZL2	RPL18		DYNLRB2							LOC100506188	TREX2	SLC9A2		TRIM17		SAP18	LINC01501	TRIB2
		TMEM88B	STK25	NXPE2				NDUFAF1	C19orf35		TTLL2	HYOU1	RPL28		HSDL1							MIR4642	SLC6A14	SLC20A1		ARID4B		DLEU1	SPATA31D5P	GRHL1
		FNDC10	COPS8	KBTBD3				NUSAP1	ONECUT3		FBXO30	ATP5L	RPS9		CRISPLD2							MIR5685	2021-09-06	SNRPG		EGLN1		N4BP2L2	SPATA31D4	NRBP1
		FAM138A	CAPN10	CWF19L2				EMC4	MEX3D		FAM120B	ADAMTS8	RPS11		SPIRE2							MLIP-IT1	ATP1B4	SOS1		MAP10		PIBF1	SPATA31D3	EHD3
		WASH7P	SP140	KDELC2				SPTBN5	CACTIN-AS1		FNDC1	TREH	RRAS		ZNF469							LINCMD1	KCNE5	SPAST		2021-03-02		OLFM4	SPATA31D1	ITSN2
		FAM138C	PASK	LAYN				CTDSPL2	LINGO3		LRP11	CEP164	RTN2		CNTNAP4							LOC101926898	LDOC1	SPR		SUSD4		POSTN	LOC389765	MEMO1
		FAM138D	ATG4B	C11orf65				KLF13	MIR637		SERAC1	IGSF9B	CLEC11A		CENPBD1							LOC101926915	FAM127B	SPTBN1		KIF26B		GJB6	C9orf153	TRAPPC12
		MIR551A	OBSL1	ANGPTL5				DUOX1	C19orf71		PPIL4	EXPH5	SEPW1		ZNF276							LOC101926934	SNORA69	SRD5A2		GPATCH2		HSPH1	CTSL3P	DNAJC27
		CDK11A	DNPEP	ANKK1				MAGEL2	LOC100288123		LINC00473	PHLDB1	SLC1A5		KCNG4							LOC101926962	SNORD61	STRN		HEATR1		WASF3	LOC392364	ATRAID
		SLC35E2B	SH3BP4	LOC283140				DLL4	MIR1909		SYTL3	SIK2	SLC8A2		SDR42E1							LOC101927020	RNU6-1	SULT1C2		SLC30A10		SUGT1	C9orf170	NBAS
		LINC01346	KCNE4	LINC00900				INO80	MIR1268A		SFT2D1	NCAPD3	SNRNP70		PKD1L2							LOC101927048	RBMX	TACR1		ZNF692		LECT1	CENPP	SF3B6
		LOC729737	NGEF	C11orf53				PPP1R14D	MIR1227		GINM1	ARHGEF12	SNRPD2		RNF166							LOC101927082	HTATSF1	GCFC2		IARS2		SOX21	MIRLET7A1	YPEL5
		OR4F29	SNORD82	PLET1				MTMR10	MIR4321		TAGAP	SIK3	SPIB		C16orf46							LOC101927136	MCTS1	TGFA		ENAH		WBP4	MIRLET7D	CPSF3
		LOC100129534	PNKD	LOC387810				ZNF770	LOC100996351		STXBP5	VSIG2	SULT2B1		DNAAF1							LINC01564	C1GALT1C1	TIA1		NUP133		AKAP11	MIRLET7F1	SNTG2
		LOC100130417	SNED1	C11orf87				HAUS2	LOC101928602		PACRG	BACE1	SULT2A1		SPATA2L							LOC101927189	PNMA3	UGP2		ERO1B		KLF12	MIR23B	ATAD2B
		LOC100132062	GIGYF2	COLCA1				RMDN3	MIR7850		RAET1E	TRIM29	SYT5		SPATA33							LOC101927211	SPANXA1	VRK2		FMN2		EXOSC8	MIR24-1	TMEM214
		LOC100133331	TRAF3IP1	C11orf88				DNAJC17	MIR6789		CNKSR3	CADM1	TNNI3		ZC3H18							LOC101930010	NSDHL	XDH		COQ8A		FNDC3A	MIR27B	SLC35F6
		LINC01134	CNPPD1	MIR34B				NOP10	MIR7108		RAET1L	POU2F3	TNNT1		CDYL2							LOC105375075	ZDHHC9	XPO1		ZNF695		DZIP1	MIR7-1	TRMT61B
		DDX11L1	STK36	MIR34C				NSMCE3			PNLDC1	HINFP	TULP2		TMEM170A							LINC00680	LUZP4	ZAP70		GJC2		DIS3	IDNK	ASXL2
		TTC34	GMPPA	DDI1				EMC7			LOC154449	REXO2	NR1H2		SLC38A8							LINC00680-GUSBP4	TFDP3	ZNF2		SIPA1L2		PDS5B	LOC440173	ADI1
		LOC100288069	ANO7	CASP1P2				PAK6			DACT2	OR8G2	VASP		SLC22A31								MAGEC2	ALMS1		ZP4		MYCBP2	SPATA31C1	TTC27
		MIR1302-2	PRLH	CARD17				KNL1			C6orf118	OR8B8	ZNF28		FLJ30679								VGLL1	MOGS		RHOU		VWA8	FOXB2	SLC30A6
		MIR1302-9	THAP4	LOC643733				AVEN			OSTCP1	OR8G1	ZNF137P		LOC146513								RBMX2	RNF103		TFB2M		ZC3H13	C9orf129	ALLC
		MIR1302-10	ANKMY1	LOC643923				ATP10A			WDR27	TIMM8B	ZNF175		ZFPM1								STK26	PAX8		GREM2		SPG20	LOC494127	DPYSL5
		MIR1302-11	SCLY	CLDN25				GJD2			SHPRH	OR8B2	SYMPK		ADAD2								SASH3	IL1R2		ACBD3		LRCH1	LOC642943	TRIM54
		MIR4251	ASB1	LOC100132078				STARD9			PACRG-AS1	ACAD8	TEAD2		ZFP1								WDR44	MALL		SMYD3		MTUS2	SPATA31C2	BIRC6
		LOC100996583	CAB39	LOC100132686				VPS18			PRR18	B3GAT1	PPFIA3		ADAMTS18								CT55	DYSF		2021-03-01		TGDS	RPSAP9	KIDINS220
		LOC101928626	PRKAG3	WTAPP1				SQRDL			LOC285804	DCPS	PLA2G4C		SNAI3-AS1								TMEM255A	NCK2		ARV1		SLITRK5	SNORA84	WDR35
		MIR6723	UGT1A10	NCAM1-AS1				ZNF106			ZC3H12D	ZBTB44	NAPA		LINC00311								SAGE1	DUSP11		AIDA		FAM230C	LOC100128076	RDH14
		MIR6726	UGT1A8	MIR4301				SPATA5L1			NUP43	THYN1	SIGLEC5		LDHD								HAUS7	MAP4K3		JMJD4		FBXL3	LOC100128361	NLRC4
		MIR6727	UGT1A7	MIR3920				CHAC1			RAET1G	DDX25	PGLYRP1		ZNF778								ZNF280C	VAMP8		C1orf35		SACS	UNQ6494	AGBL5
		MIR6859-2	UGT1A6	CASP12				KATNBL1			SUMO4	NTM	CYTH2		ACSF3								MBNL3	SUCLG1		TTC13		INTS6	LOC100129316	LDAH
		MIR6859-3	UGT1A5	HSPB2-C11orf52				WDR76			C6orf120	CDON	NCR1		LINC00304								FAM45BP	IL18RAP		PGBD5		LATS2	LINC00484	RBKS
		MIR6808	UGT1A9	MIR4491				TMEM62			SAMD5	SIDT2	NAPSA		NUDT7								GABRQ	IL1RL2		C1orf115		CKAP2	LOC100132077	HS1BP3
		MIR6859-1	UGT1A4	MIR4693				SEMA6D			IYD	TRAPPC4	KLK4		SNAI3								NXT2	IL18R1		HHIPL2		NUFIP1	VPS13A-AS1	FNDC4
		LOC102724312	UGT1A1	LOC101054525				SPG11			DKFZp451B082	SPA17	ZNF432		LOC339059								NKRF	ST3GAL5		ZNF669		SNORD102	MIR2278	COLEC11
		LOC105378591	UGT1A3	LOC101928424				ELL3			TCP10L2	FXYD6	DHX34		FAM92B								MOSPD1	NAT8		ZNF672		NBEA	MIR3074	CENPO
			FEV	LOC101928535				NIPA2			LOC401286	SIAE	SAE1		CTU2								THOC2	COX7A2L		PCNX2		PCDH17	MIR4291	GALNT14
			PID1	LOC101928823				C15orf48			LINC00242	C11orf71	LILRB2		PABPN1L								KIAA1210	TMSB10		WDR26		RGCC	MIR3153	CCDC121
			ATG16L1	LOC101928847				C15orf41			LINC01624	ROBO4	PPP1R13L		LOC400548								RGAG1	IL1RL1		SH3BP5L		MED4	MIR4290	SMC6
			ANKZF1	LOC101928940				ZFYVE19			GTF2H5	SLC35F2	CD3EAP		FENDRR								LRCH2	NRXN1		OR2L5		DNAJC15	MIR4289	CLIP4
			USP40	LOC101928985				FRMD5			LINC00602	RAB39A	RUVBL2		LOC400553								RAP2C	CIAO1		OR2G3		ALG5	MIR3910-1	NOL10
			HJURP	LOC101929011				DISP2			LOC441178	BTG4	LILRB1		LOC400558								BCORL1	TGFBRAP1		OR2G2		VPS36	MIR3910-2	WDCP
			HES6	MIR7641-1				CHRFAM7A			RPS18P9	NXPE4	KDELR1		C16orf74								CXorf56	CRIPT		OR2C3		POLR1D	MIR3651	FAM49A
			ASIC4	LOC102723838				ULK4P3			LOC645967	TTC12	LILRB5		CTRB2								SPANXD	MAP4K4		TRIM11		CRYL1	GAS1RR	LBH
			DOCK10	LOC102723895				ULK4P1			RAET1K	C11orf57	LILRB4		LOC440390								SPANXC	EIF2AK3		MIXL1		PHF11	MIR4670	C2orf16
			C2orf83	LOC105369473				ARHGAP11B			AFDN-AS1	ELMOD1	KLK11		SNORD68								UPF3B	CHST10		SPRTN		POMP	MIR548AU	YIPF4
			MFF	LOC105369486				DPH6			SNORA20	FOXRED1	LILRA1		LINC00917								PRRG3	PREPL		OBSCN		UFM1	LOC101927358	ZNF512
			ACKR3	LOC105369507				C15orf57			SNORA29	SCN3B	LILRB3		VPS9D1-AS1								NKAP	FEZ2		NTPCR		ATP8A2	C9orf41-AS1	DPY30
			RNPEPL1	LOC105369509				KNSTRN			KATNBL1P6	VPS11	LILRA2		LOC100129617								MAP7D3	GCC2		EFCAB2		IL17D	GNA14-AS1	ABHD1
			WDFY1					BMF			STXBP5-AS1	TEX12	CLASRP		LOC100129697								LONRF3	SOCS5		MLK4		NDFIP2	LOC101927450	EPT1
			NYAP2					SHF			TMEM242	CRTAM	KPTN		URAHP								ALG13	EIF5B		ZNF496		MPHOSPH8	LINC01507	RSAD2
			USP37					DUOXA1			LOC729603	TMPRSS4	KLK8		SYCE1L								GPR101	USP34		C1orf198		SOHLH2	LOC101927502	CAPN13
			CTDSP1					SNORD107			PACRG-AS3	IFT46	PNKP		LOC100287036								CD99L2	SERTAD2		DISP1		ENOX1	LOC101927575	DRC1
			GAL3ST2					CHST14			HGC6.3	PRDM10	U2AF2		LOC100289580								USP26	MRPL19		WNT3A		RCBTB1	LOC101927623	NT5C1B
			TMBIM1					CASC4			UST-AS1	DSCAML1	ATF5		MIR1910								TMEM164	ARHGAP25		HIST3H2A		PSPC1	LOC101927847	KLHL29
			RAB17					TUBGCP5			LOC100129518	GRAMD1B	PPP6R1		MIR3182								PHF6	BCL2L11		ZNF670		NUDT15	LINC01508	CMPK2
			RNF25					TGM7			C6orf99	ARHGAP20	CARD8		LOC100506281								RHOXF2	ACTR3		NLRP3		GPALPP1	LOC101927954	MBOAT2
			COPS7B					CATSPER2			LOC100131532	USP28	ZC3H4		LINC01082								TMEM185A	ACTR2		COX20		TNFRSF19	PCAT7	TMEM18
			MRPL44					NIPA1			AIRN	CARD18	FBXO46		C16orf95								SLITRK2	ACTR1B		SNAP47		SUPT20H	LOC101929748	CIB4
			TRPM8					PLA2G4E			LOC100289495	AASDHPPT	RPL13A		MIR4720								MIR503HG	LRPPRC		CCSAP		UGGT2	MIR6081	OSR1
			ATG9A					TRIM69			MIR1913	PKNOX2	SYNGR4		MIR4722								PNMA6A	CEBPZ		LYPLAL1		CENPJ	LOC102724156	TTC32
			MLPH					PWAR1			MIR1202	TP53AIP1	LILRA4		MIR4719								FATE1	TXNDC9		OR2M5		THSD1	RORB-AS1	ZNF513
			FAM134A					TERB2			MIR1273C	ABCG4	NUP62		MIR5093								HS6ST2	MPHOSPH10		OR2M3		RNF17	LOC105376114	C2orf50
			GLB1L					LOC145845			MIR3918	ROBO3	HSPBP1		MIR5189								FRMD7	SMYD5		OR2T12		CYSLTR2		PQLC3
			CHPF					TMCO5A			MIR3939	C11orf1	PPP1R15A		PRCAT47								KLHL13	C1D		OR14C36		SPRYD7		LINC01105
			IQCA1					ZSCAN29			MIR3692	RNF26	EML2		FAM157C								CHRDL1	MERTK		OR2T34		COG6		TCF23
			NHEJ1					TTBK2			SYNE1-AS1	FAM118B	KLK5		LINC01081								CXorf40A	SEMA4F		OR2T10		KLHL1		GAREM2
			FAM124B					CDAN1			KIF25-AS1	DYNC2H1	PRKD2		LOC101927793								MMGT1	CCT7		OR2T4		RBM26		PLB1
			TM4SF20					STRC			LOC100507557	NLRX1	ZNF473		LOC101927817								PNMA5	CCT4		OR2T11		XPO4		MYADML
			C2orf54					CSNK1A1P1			CAHM	MSANTD2	KLK13		LOC101928203								SLITRK4	GNLY		DNAH14		PCDH20		FAM84A
			TUBA4B					OTUD7A			MIR4466	ALG9	CCDC9		LINC01229								SPANXN3	CDC42EP3		OR2B11		MRPL57		GDF7
			ARMC9					SPRED1			MIR4644	CLMP	PRPF31		LINC01227								MAGEC3	STAMBP		WDR64		SMIM2		ADGRF3
			EFHD1					PGBD4			RAET1E-AS1	PDZD3	IRF2BP1		LOC101928417								PASD1	TGOLN2		C1orf131		RNF219		FAM179A
			SPHKAP					ADAL			RPS6KA2-AS1	C11orf63	FGF21		LOC101928446								DCAF12L1	B3GNT2		SPATA17		NAA16		UBXN2A
			WNT10A					EXD1			SYNJ2-IT1	CCDC15	SNORD35A		LOC101928557								ADGRG4	USP39		EDARADD		RNASEH2B		CYS1
			SLC19A3					FSIP1			RPS6KA2-IT1	PDGFD	SNORD34		LOC101928614								ZFP92	SIX2		MRPL55		DHRS12		KRTCAP3
			ILKAP					RHOV			EZR-AS1	TMPRSS5	SNORD33		LOC101928659								ACTRT1	VAMP5		HIST3H2BB		BORA		SPDYA
			ITM2C					UBR1			LOC101928661	PUS3	SNORD32A		LOC101928682								GPR119	MTHFD2		BROX		RUBCNL		ATP6V1C2
			RHBDD1					PATL2			LOC101929122	JAM3	SIGLEC7		LOC101928708								RBMXL3	ARID5A		SLC35F3		PROSER1		RNASEH1
			ING5					LPCAT4			PACRG-AS2	BCO2	BBC3		LOC101928737								DOCK11	PROKR1		B3GALNT2		TDRD3		LCLAT1
			PLCD4					PLA2G4F			LOC101929297	TMPRSS13	DKKL1		LOC101928880								AMOT	EDAR		GCSAML		CDADC1		FAM150B
			MGC16025					LRRC57			LOC101929420	MSANTD4	SIGLEC9		MIR6504								CSAG1	GPR75		GCSAML-AS1		CAB39L		LOC285043
			DNER					NUTM1			LOC101929460	KIRREL3	SIGLEC8		MIR6775								FMR1NB	IMMT		CNIH3		DIAPH3		LINC00486
			B3GNT7					HMGN2P46			LINC01615	BUD13	C5AR2		MIR7854								LINC00889	SNRNP27		LINC01341		CCDC70		DNAJC5G
			SP140L					SLC24A5			LOC101929504	TMEM25	DHDH		MIR8058								ARHGAP36	GTF2A1L		EXOC8		COG3		IAH1
			LOC93463					LOC283683			LOC101929523	RPUSD4	UBE2S		MIR6774								AKAP14	STON1		LOC149373		SETDB2		FLJ33534
			STK11IP					GOLGA6L2			MIR7161	TBRG1	SLC6A16		MAFTRR								RHOXF1	TBC1D8		RNF187		KATNAL1		C2orf70
			MOGAT1					OR4N4			MIR7641-2	UBASH3B	TFPT		LOC102724084								NKAPP1	RABL2A		SDE2		KBTBD7		PRR30
			AGAP1					LOC283710			LOC102723831	SNORD14C	STRN4		LOC102724163								FAM122B	GPR45		CNST		SLITRK6		LINC00298
			TWIST2					FAM98B			LOC102724053	SNORD14D	CCDC106		LOC102724344								FAM122C	MGAT4A		CCDC185		EBPL		LINC00299
			DIS3L2					PLA2G4D			LOC102724152	SNORD14E	EPN1		LOC102724467								ZCCHC12	AAK1		PLD5		MEDAG		LINC01115
			NEU4					HERC2P3			LOC102724357	DIXDC1	GLTSCR2		FOXC2-AS1								CT83	RPIA		C1orf100		KBTBD6		MSGN1
			AP1S3					GOLGA6L1			LOC102724511	ZC3H12C	GLTSCR1		LOC105371414								SLC25A43	SNRNP200		IBA57		STARD13		GEN1
			SGPP2					GOLGA8G			LOC105378047	GLB1L2	EHD2										INTS6L	CEP68		OR2T6		N4BP2L1		C2orf48
			SPATA3					GOLGA8IP			LOC105378052	ESAM	KLK14										ZNF449	PSME4		LOC255654		TPTE2		PFN4
			TMEM198					SNORD108			LOC105378068	ALKBH8	KLK12										VMA21	EXOC6B		C1orf101		EPSTI1		FAM228B
			ZFAND2B					SNORD109A			LOC105378098	FDXACB1	SHANK1										CT47A11	EHBP1		PGBD2		SLITRK1		RNF144A-AS1
			FBXO36					SNORD115-1			MEAT6	C11orf52	NOSIP										MAGEA2B	NCAPH		OR2L13		KCTD12		MFSD2B
			MTERF4					WHAMMP3			LOC105378123	VPS26B	ZNF580										ATP11C	RHOQ		OR14A16		ARL11		C2orf71
			UBE2F					FMN1			LOC105378127	GLB1L3	HSD17B14										LINC00632	HAAO		LIN9		WDFY2		PTRHD1
			OTOS					SNORD64			LOC105378137	TIRAP	GP6										FIRRE	TMEM131		VN1R5		N4BP2L2-IT2		LOC400940
			COPS9					PWAR4			LOC105378146	CARD16	VRK3										DCAF12L2	PSD4		ZNF678		LINC00284		LINC00487
			OR6B3					PWARSN			LUADT1	C1QTNF5	ZNF581										LOC340581	WBP1		PRSS38		CSNK1A1L		LINC01376
			LOC150935					LINC01193				PANX3	PTOV1										ZCCHC16	PRKD3		LOC339529		RXFP2		LINC00954
			LINC01107					MRPL42P5				APOA5	PPP1R12C										LHFPL1	RASGRP3		LINC01139		TEX26		FLJ31356
			LOC151174					IGHV1OR15-1				TMEM45B	TRPM4										SOWAHD	QPCT		OR6F1		SLAIN1		CAPN14
			ERFE					C15orf52				COLCA2	QPCTL										OR13H1	VAX2		OR2W3		PRR20A		FAM110C
			CCDC140					GOLGA8EP				PIH1D2	FAM83E										CCDC160	POLR1A		OR2T8		LINC00410		LOC645949
			SLC23A3					OR4M2				NXPE1	EPS8L1										CXorf66	CNRIP1		OR2T3		FAM216B		FAM228A
			LINC00608					OR4N3P				NXPE2	RASIP1										LOC389895	FAM98A		OR2T29		LACC1		LOC653602
			GPBAR1					HERC2P10				JAML	TMEM160										UBE2NL	UNC50		IRF2BP2		LINC00330		SNORD92
			SLC16A14					CTXN2				KBTBD3	PIH1D1										CSAG3	RAB11FIP5		MIA3		HNRNPA1L2		MIR558
			LOC151475					HERC2P2				CWF19L2	C19orf73										SMIM10L2A	CNNM4		STUM		ST13P4		LINC01249
			LINC00471					C15orf53				KDELC2	PNMAL1										LINC00890	CNNM3		FAM89A		B3GLCT		DCDC2C
			LOC151484					C15orf54				LAYN	TMEM143										MIR105-1	IL36RN		CAPN8		DGKH		RAD51AP2
			MSL3P1					DUOXA2				TTC36	ZNF331										MIR105-2	IL36B		COA6		CCDC122		DNAJC27-AS1
			DAW1					MIR211				PATE1	KLK15										MIR106A	IL37		C1orf229		GPR180		MYT1L-AS1
			C2orf57					NF1P2				C11orf65	NLRP2										MIR19B2	IL36A		OR2M1P		STOML3		OST4
			TIGD1					GOLGA6L22				ADAMTS15	ZNF701										MIR224	SULT1C4		OR11L1		COMMD6		TDRD15
			LOC200772					HERC2P9				MPZL3	ZNF83										MIR92A2	NFU1		OR2L8		EEF1DP3		LINC01460
			CFAP65					WHAMMP2				C11orf45	ZNF415										FAM127C	ERLEC1		OR2AK2		AMER2		LOC100271832
			C2orf72					GOLGA8B				HYLS1	CABP5										CT45A3	BMP10		OR2L3		USP12		LOC100288911
			RTP5					EIF2AK4				TMEM218	SPHK2										CT45A5	ZNF638		OR2M2		MTIF3		MIR1301
			LOC285095					CATSPER2P1				SLC37A2	MEIS3										SPANXN4	HTRA2		OR2T33		GSX1		BRE-AS1
			RUFY4					LINC00929				OR8B12	SLC17A7										SPANXN1	EML4		OR2M7		ERICH6B		SNORA80B
			DUSP28					CKMT1A				OR8G5	NAT14										SPANXN2	LGALSL		OR2G6		SPERT		MIR548S
			MROH2A					SERINC4				OR10G8	RCN3										MIR424	KCNIP3		C1orf140		DLEU7		MIR4261
			ESPNL					C15orf62				OR10G9	TTYH1										CT45A6	EHD3		FAM177B		FAM124A		MIR4263
			ECEL1P2					GOLGA8N				OR10S1	PNMAL2										CT45A1	CD207		ZNF847P		TPTE2P3		MIR3125
			SPATA3-AS1					C15orf56				OR6T1	PRR12										CXorf40B	TPRKB		OR2T2		LRRC63		MIR4262
			CATIP					PHGR1				OR4D5	PLEKHA4										MIR448	FAHD2A		OR2T5		CTAGE10P		LINC00276
			RBM44					EIF3J-AS1				TBCEL	MARK4										MIR450A1	WDPCP		OR14I1		EEF1AKMT1		MIR3681
			AQP12A					CHEK2P2				TMEM136	SCAF1										MIR363	MEMO1		OR2T27		SKA3		GTF3C2-AS1
			KLHL30					LOC646214				SPATA19	CACNG8										MIR20B	ASB3		OR2T35		MICU2		LOC100505716
			RESP18					CXADRP2				HEPACAM	CACNG7										MIR18B	CRIM1		MIR194-1		SPATA13		LOC100505736
			C2orf82					PDCD6IPP2				OAF	CACNG6										MIR452	ANKRD39		MIR215		LNX2		LINC01304
			OR6B2					IGHV1OR15-3				ANKK1	ZNF350										MIR450A2	FAM178B		TRIM67		SLC25A30		RNASEH1-AS1
			ASB18					REREP3				RNF214	TSKS										MIR503	RNF181		MAP1LC3C		ZDHHC20		LOC100506274
			FLJ43879					GOLGA8S				LOC283140	ELSPBP1										MIR504	MRPL30		H3F3AP4		PAN3		ID2-AS1
			MIR149					GOLGA8J				LINC00900	LIN7B										MIR505	KRCC1		GTF2IP20		HS6ST3		MIR3681HG
			MIR153-1					GOLGA8T				BCL9L	HIF3A										MIR513A1	MRPL35		BECN2		OR7E156P		LOC100506474
			MIR26B					GOLGA8K				FOXR1	ZNF649										MIR513A2	PCYOX1		OR2W5		SUGT1P3		NT5C1B-RDH14
			DNAJB3					GOLGA8M				CCDC153	TSEN34										MIR506	REV1		OR13G1		SIAH3		MIR4430
			LOC440934					MIR626				OR8D1	TRAPPC6A										MIR507	NAT8B		DUSP5P1		KCNRG		MIR4765
			MIR375					MIR627				OR8D2	MBOAT7										MIR508	VPS54		C1orf145		LINC00282		MIR4757
			LOC643387					ANP32AP1				OR8B4	FKRP										MIR509-1	LIPT1		IBA57-AS1		SLC46A3		MIR4429
			LOC646736					GOLGA6L6				KIRREL3-AS3	LENG1										MIR510	DYNC2LI1		LYPLAL1-AS1		ANKRD20A9P		MIR548AD
			PRSS56					LOC727924				C11orf44	LILRP2										MIR514A1	YPEL5		SNRPD2P2		LINC00550		AGBL5-AS1
			AQP12B					GOLGA8O				MIR4697HG	LILRA6										MIR514A2	CHMP3		MT1HL1		LINC00347		LINC00570
			SNORA75					GOLGA6L7P				LOC283177	TBC1D17										MIR514A3	BCL11A		RPS7P5		C1QTNF9		HS1BP3-IT1
			LOC654841					GOLGA8H				CCDC84	GEMIN7										SPANXA2-OT1	ETAA1		LYPD8		FREM2		LOC101060385
			SCARNA6					PIN4P1				TMEM225	ISOC2										DANT2	HEATR5B		SNORA14B		NEK5		LOC101060391
			SCARNA5					OIP5-AS1				OR8D4	MYH14										CT47B1	AFTPH		SNORA36B		LINC00442		LOC101926966
			MIR562					GOLGA8CP				C11orf53	ZNF665										SMIM10	RETSAT		TGFB2-AS1		TPTE2P6		LINC01250
			D2HGDH					PWRN1				LOC341056	ZNF613										SMIM10L2B	SEMA4C		LINC01347		KCTD4		LOC101928222
			LOC728323					PWRN2				PLET1	ZNF702P										LOC645188	C2orf42		LINC01348		RASL11A		LINC01247
			DIRC3					SNORD116-1				LOC387810	ZNF614										CT47A7	PTCD3		BTNL10		C1QTNF9B		LOC101929452
			LOC100129175					SNORD116-2				BSX	FUZ										MIR542	FANCL		LOC100130331		SHISA2		LOC101929551
			PP14571					SNORD116-3				OR6X1	OPA3										SNORA35	SRBD1		RNA5S1		NHLRC3		LOC101929567
			LOC100286922					SNORD116-4				OR6M1	RSPH6A										SNORD96B	MOB1A		RNA5S2		SERP2		LOC101929715
			MIR1471					SNORD116-5				OR10G4	ZNF611										MIR652	THNSL2		RNA5S3		ANKRD20A19P		LOC101929733
			MIR1244-1					SNORD116-8				OR10G7	MED25										CT47A10	ACOXL		RNA5S4		SERTM1		LOC101929882
			BOK-AS1					SNORD116-10				OR8B3	BCL2L12										CT47A8	NDUFAF7		RNA5S5		LINC00547		MIR7158
			MIR1244-3					SNORD116-11				OR8A1	GRWD1										CT47A6	CNOT11		RNA5S6		LINC00548		MIR7515
			MIR1244-2					SNORD116-12				C11orf87	CCDC8										CT47A5	NAGK		RNA5S7		TUSC8		LOC102723362
			MIR3133					SNORD116-13				COLCA1	ZNF541										CT47A4	TTC27		RNA5S9		MIR15A		LINC01248
			MIR3131					SNORD116-14				C11orf88	SYT3										CT47A3	TMEM127		RNA5S10		MIR16-1		MIR7515HG
			MIR4268					SNORD116-15				MIR100HG	AKT1S1										CT47A2	SLC30A6		RNA5S11		MIR17		LINC01246
			MIR3132					SNORD116-16				PATE2	ZNF528										CT47A1	KANSL3		RNA5S12		MIR18A		MYCNUT
			MIR4269					SNORD116-17				PATE4	BRSK1										MAGEA9B	CCDC88A		RNA5S13		MIR19A		BIRC6-AS2
			AGAP1-IT1					SNORD116-18				ST3GAL4-AS1	SNORD35B										SPANXB1	KDM3A		RNA5S14		MIR19B1		NRIR
			UBE2F-SCLY					SNORD116-20				SNX19	ZNF347										CT45A2	GKN1		RNA5S15		MIR20A		LINC01317
			MIR4439					SNORD116-21				LOC403312	ZNF577										MIR767	IL36G		RNA5S16		MIR92A1		LINC01320
			MIR4777					SNORD116-22				MIRLET7A2	KMT5C										MIR766	CYP26B1		RNA5S17		MIR17HG		GACAT3
			MIR2467					SNORD116-23				MIR100	C19orf48										FMR1-AS1	POLE4		LOC100287497		ATP5EP2		LOC105373352
			MIR4440					SNORD116-24				MIR125B1	FIZ1										MIR509-2	KCNK12		LINC00582		LINC00544		LOC105373394
			MIR4786					SNORD116-25				MIR34B	SIGLEC10										MIR450B	KCMF1		LGALS8-AS1		LINC00545		LOC105374389
			MIR4441					SNORD115-2				MIR34C	SIGLEC12										MIR890	PNO1		MIR1182		ALG11		LINC01381
			MIR5001					SNORD116-26				DDI1	ZNF628										MIR891B	STARD7		MIR1537		MZT1		LINC01318
			MIR5702					SNORD116-27				BLID	KIR3DX1										MIR888	RPL23AP32		MIR548F3		C1QTNF9B-AS1
			MIR5703					SNORD115-3				CASP1P2	ZNF616										MIR892B	RTN4		MIR664A		SNORA27
			LOC100996693					SNORD115-4				CARD17	ZNF766										MIR934	PELI1		LINC00184		TSC22D1-AS1
			CAPN10-AS1					SNORD115-5				LINC00167	EXOC3L2										MIR509-3	TTC7A		TSNAX-DISC1		MIR4500HG
			LINC01237					SNORD115-6				HEPN1	ZNF468										MIR891A	PPP4R3B		MIR320B2		BASP1P1
			LOC101928111					SNORD115-7				LOC643733	ZNF160										MIR892A	BIRC6		MIR3123		TPTE2P1
			LINC01280					SNORD115-8				LOC643923	CTU1										LOC100126447	MTA3		MIR3124		URAD
			LOC101928327					SNORD115-10				CLDN25	ZNF765										LINC00892	DPP10		MIR3620		ZAR1L
			CATIP-AS1					SNORD115-11				LOC646522	NLRP12										GPR50-AS1	ANKRD36B		MIR3916		LINC00598
			LINC01494					SNORD115-12				LOC649133	MYADM										CXorf51A	SLC4A5		TAF1A-AS1		LINC00371
			LOC101928881					SNORD115-13				RPL23AP64	ZNF845										LINC00633	NLRC4		ITPKB-IT1		SERPINE3
			MIR6513					SNORD115-14				LOC100128239	CCDC114										TEX13C	SLC5A7		LINC01354		CTAGE11P
			MIR6809					SNORD115-15				LOC100131626	LOC93429										FGF13-AS1	THADA		LINC01132		MIPEPP3
			MIR6811					SNORD115-16				LOC100132078	ACPT										HSFX2	ATL2		CHRM3-AS2		SNORA31
			MIR6810					SNORD115-17				LOC100132686	CGB5										PRR32	ABCG5		ZNF670-ZNF695		MIR621
			LOC102723927					SNORD115-18				PATE3	CGB7										CSAG4	ABCG8		MIR4428		MIR622
			MIR9500					SNORD115-20				NCAM1-AS1	LRRC4B										LINC00893	GMCL1		MIR4753		CCDC169
			CATIP-AS2					SNORD115-21				BACE1-AS	LENG9										LINC00894	TTC31		MIR4454		PRR20B
			LOC105373876					SNORD115-22				MIR4301	CGB8										LOC100287728	ANAPC1		MIR4666A		PRR20C
			DIRC3-AS1					SNORD115-23				MIR3167	GNG8										MIR513C	RMND5A		MIR4677		PRR20D
			LOC105373878					SNORD115-25				USP2-AS1	BIRC8										MIR1912	PAPOLG		MIR4671		LMO7DN
			LINC01173					SNORD115-26				MIR3656	FAM71E1										MIR1298	MRPS9		MIR4427		ACOD1
								SNORD115-29				CASP12	RDH13										MIR320D2	MRPS5		MIR5096		ANKRD26P3
								SNORD115-30				LOC100507283	PTH2										MIR1277	REEP1		MIR4742		LOC100129307
								SNORD115-31				SENCR	SIGLEC11										MIR1911	SOWAHC		MIR5008		LINC00462
								SNORD115-32				LOC100507431	CGB1										MIR1264	PDCL3		HLX-AS1		LINC00543
								SNORD115-33				LOC100507548	CGB2										SLC25A5-AS1	C2orf49		CHRM3-AS1		LINC00426
								SNORD115-34				TMPRSS4-AS1	LMTK3										MIR513B	OR7E91P		LINC00210		TPT1-AS1
								SNORD115-35				HSPB2-C11orf52	LENG8										MIR764	GALNT14		LOC101927143		LINC00421
								SNORD115-36				FXYD6-FXYD2	KIR3DL3										MIR2114	CAMKMT		LOC101927164		PAN3-AS1
								SNORD115-37				MIR4697	CLDND2										TRPC5OS	GEMIN6		LOC101927478		DNAJC3-AS1
								SNORD115-38				MIR4493	ZNF816										MIR514B	ANKRD53		LOC101927532		MIR1297
								SNORD115-39				MIR4491	COX6B2										MIR4330	LRRTM4		LOC101927604		MIR759
								SNORD115-41				MIR4492	OSCAR										MIR4329	UXS1		LOC101927683		MIR2276
								SNORD115-44				MIR4693	ZNF813										MIR3672	FBXO11		LOC101927765		MIR320D1
								SNORD116-28				LOC100652768	JOSD2										HSFX1	SLC35F5		LOC101927787		MIR3168
								SNORD116-29				KIRREL3-AS2	IZUMO2										LINC00629	TSGA10		LOC101927851		MIR4305
								SNORD115-48				NTM-IT	CPT1C										LOC100506790	THUMPD2		LOC101928068		MIR3169
								SNORD115-24				LOC101928535	ALDH16A1										CT47A12	LMAN2L		LOC101928226		MINOS1P1
								SNORD115-27				LOC101928823	NTN5										MAGEA10-MAGEA5	LBH		LOC101929631		MIR3665
								SNORD115-28				LOC101928847	VSIG10L										MIR4454	TCF7L1		LINC01352		MIR3613
								SNORD115-45				LOC101928940	C19orf84										MIR3978	INO80B		LOC101929771		EDNRB-AS1
								SNORD115-47				LOC101928985	SPACA6										HS6ST2-AS1	WDR54		MIR6742		RBM26-AS1
								MIR147B				LOC101929011	ZNF480										DDX26B-AS1	FAM161A		MIR7641-2		LINC00540
								LOC100128714				LOC101929089	ZNF534										CT45A7	EVA1A		MIR6741		SACS-AS1
								LOC100130111				LOC101929208	ZNF578										LINC00850	ANTXR1		LOC102723886		LINC00327
								SRP14-AS1				LOC101929227	ERVV-1										MAGEA8-AS1	POLR1B		TGFB2-OT1		OR7E37P
								ANKRD63				LOC101929340	PPM1N										PLS3-AS1	ELMOD3		SPATA17-AS1		TEX26-AS1
								LOC100131315				LOC101929427	KLC3										LINC01285	RGPD5		DISC1-IT1		FRY-AS1
								HERC2P7				LOC101929473	TMEM190										LOC101928336	CHCHD5		SNORA100		LINC00445
								GOLGA8F				LOC101929497	TMC4										LOC101928402	YIPF4				SPG20-AS1
								GOLGA8DP				LOC101929517	TPM3P9										LOC101928437	PRADC1				VWA8-AS1
								JMJD7				LOC101929538	ZNF524										LOC101928495	C2orf40				INTS6-AS1
								PLA2G4B				LINC01395	ZNF784										RAP2C-AS1	ZC3H8				LINC00458
								POTEB2				NTM-AS1	CCDC155										LOC101928917	KIAA1841				SOX21-AS1
								WHAMMP1				LOC101929653	DACT3										RHOXF1P1	ST6GAL2				CPB2-AS1
								LOC100288637				MIR6756	SIX5										RHOXF1-AS1	IL1F10				CCDC169-SOHLH2
								LOC100289656				MIR7641-1	IGFL2										RNU6-7	DPY30				MIR4501
								MIR1233-1				MIR7641-2	CDC42EP5										MIR6087	MCEE				MIR4500
								MIR1268A				MIR6090	ZNF836										MIR892C	LOXL3				MIR4704
								MIR1282				MIR6716	ZNF610										CT45A10	PCGF1				MIR548X2
								LOC100419583				MIR8052	ZNF600										CT45A9	DDX11L2				MIR4499
								MIR3118-3				LOC102723895	ZNF320										RNU6-2	MFSD9				MIR4703
								MIR1233-2				LOC102724301	ZNF296										LINC01201	CCDC142				TPTE2P5
								MIR3118-4				LOC103611081	ZNF579										LINC01402	ZNF514				LINC00408
								MIR3118-2				PKNOX2-AS1	ZNF114										LOC105373338	FAM136A				LINC00539
								MIR4310				APOA1-AS	ZNF525										LOC105373368	TMEM87B				MIR5007
								MIR3942				LOC105369473	SPACA4										LOC105373378	ATOH8				MIR5693
								INAFM2				LOC105369486	NLRP7										LOC105377213	LBX2				MIR5006
								RAD51-AS1				LOC105369507	ADM5										XACT	PNPT1				MIR548AS
								DPH6-AS1				LOC105369509	TMEM86B											FER1L5				LINC00557
								SERF2-C15ORF63				LOC105369532	INAFM1											MCFD2				LINC00564
								MIR4509-1				STT3A-AS1	NAPSB											ATP6V1E2				LINC00566
								MIR4509-2					IL4I1											FAM95A				LINC00562
								MIR4508					SSC5D											LOC90784				PDX1-AS1
								MIR4510					PPP1R37											DHX57				LINC00558
								MIR4715					NKPD1											PKDCC				LINC00560
								TMCO5B					TPRX1											CAPN13				LINC00563
								MIR5701-2					MAMSTR											HNRNPLL				LINC00572
								MIR5701-1					IZUMO1											NEURL3				LINC00441
								SNORD116-30					EMC10											SFXN5				MED4-AS1
								SNORD115-46					MGC45922											LIMS3				GPC5-AS1
								LOC100996255					KLK9											LINC00152				GPC5-AS2
								POTEB					SIGLEC17P											CFAP36				GPC6-AS1
								GOLGA8R					SIGLECL1											TEX261				GPC6-AS2
								LOC101927079					ZNF615											CCDC85A				LINC00297
								LOC101928042					ZNF841											WDR92				PCDH9-AS2
								LOC101928134					LOC284379											MRPL53				USP12-AS1
								LOC101928174					VSTM1											RPL23AP7				USP12-AS2
								LOC101928227					TMEM150B											PPP1R21				DLEU7-AS1
								EHD4-AS1					FAM71E2											TRABD2A				HTR2A-AS1
								PLA2G4E-AS1					VN1R2											TMEM150A				PCDH9-AS3
								LOC101928414					VN1R4											NMS				PCDH9-AS4
								LINC01491					NLRP9											LYG1				MTUS2-AS1
								PWRN3					MYPOP											MITD1				LINC00331
								GABRG3-AS1					NANOS2											FBLN7				LINC00332
								MIR8063					C19orf81											C2orf73				LINC00333
								POTEB3					ZNF677											TRIM43				ENOX1-AS2
								LOC102725022					RFPL4A											REG3G				LINC00350
								PWRN4					DNAAF3											CLHC1				LINC00351
								LOC105370757					LILRA5											PLEKHH2				LINC00353
								LOC105370792					IGFL1											GALM				LINC00358
								LOC105370802					C19orf68											TMEM178A				LINC00364
								LOC105370941					BLOC1S3											TMEM182				LINC00365
								LOC105370943					BHMG1											AHSA2				LINC00366
								BUB1B-PAK6					IGFL3											M1AP				LINC00379
													ZNF808											TTL				LINC00381
													ZNF888											CKAP2L				LINC00392
													ZNF761											CBWD2				LINC00395
													TMEM238											TEKT4				LINC00398
													ZNF818P											LINC01102				LINC00400
													ZNF321P											SMYD1				LINC00417
													LOC400706											LINC01104				LINC00423
													SIGLEC16											C2orf15				LINC00433
													LOC400710											COMMD1				LINC00434
													ZNF880											PROM2				LINC00440
													IGLON5											FBXO41				LINC00446
													MIRLET7E											LINC00342				LINC00448
													MIR125A											GPAT2				LINC00457
													MIR150											ITPRIPL1				LINC00424
													MIR99B											PUS10				LINC00559
													TARM1											LINC00309				LINC00571
													MIR330											LINC01106				CLDN10-AS1
													MIR371A											2021-09-10				DIAPH3-AS1
													MIR372											SULT1C2P1				DIAPH3-AS2
													MIR373											FAHD2B				NDFIP2-AS1
													IGFL4											MYADML				MYCBP2-AS1
													DPRX											RMDN2				RNF219-AS1
													ASPDH											ASPRV1				SPATA13-AS1
													MIR512-1											LBX2-AS1				STARD13-AS
													MIR512-2											LONRF2				RNASEH2B-AS1
													MIR498											CCDC138				SLC25A30-AS1
													MIR520E											OXER1				SMIM2-IT1
													MIR515-1											CLEC4F				LINC00348
													MIR519E											DQX1				MRPS31P5
													MIR520F											KCNG3				LINC00621
													MIR515-2											FOXD4L1				LINC01080
													MIR519C											VWA3B				LOC101926897
													MIR520A											CREG2				LINC00378
													MIR526B											ALMS1P1				LOC101926951
													MIR519B											TET3				LMO7-AS1
													MIR525											GKN2				LINC01069
													MIR523											TEX37				LINC00382
													MIR518F											ANKRD23				LINC01049
													MIR520B											APLF				LOC101927248
													MIR518B											TMEM17				LOC101927284
													MIR526A1											SPRED2				LOC101928697
													MIR520C											LINC00116				LINC00463
													MIR518C											LCLAT1				LINC00437
													MIR524											GPATCH11				LOC101929140
													MIR517A											LYG2				SMIM2-AS1
													MIR519D											SH2D6				LOC101929259
													MIR521-2											LOC284950				LINC01198
													MIR520D											RNF149				LOC101929657
													MIR517B											LINC01114				LINC00380
													MIR520G											LOC285000				LINC00367
													MIR516B2											STARD7-AS1				LINC00397
													MIR526A2											LOC285043				LINC00384
													MIR518E											LINC00486				MIR8079
													MIR518A1											C2orf61				LINC01053
													MIR518D											LOC285074				LINC00412
													MIR516B1											CYP1B1-AS1				LOC102723345
													MIR518A2											PLGLA				LINC01065
													MIR517C											RGPD4				LOC102723968
													MIR520H											STON1-GTF2A1L				LINC01038
													MIR521-1											LOC339803				LOC103191607
													MIR522											C2orf74				LINC01046
													MIR519A1											LOC339807				LINC01050
													MIR527											KIAA1211L				LINC00383
													MIR516A1											FIGLA				DLEU1-AS1
													MIR516A2											NOTO				LINC01048
													MIR519A2											FOXI3				LINC00377
													KLKP1											CDKL4				LINC01058
													LOC645553											PRORSD1P				LINC01068
													FAM90A27P											SH3RF3				LINC01055
													SBK2											LRRTM1				LINC01075
													SEC1P											LOC375196				LINC00363
													SNORD23											ANKRD36				LMO7DN-IT1
													SNORD88A											WASH2P				LINC01072
													SNORD88B											ZC3H6				LINC00375
													SNORD88C											LOC388942				LINC00428
													MIR642A											TMEM247				LINC00376
													MIR643											LINC01118				SCEL-AS1
													CCDC61											TSPYL6				LOC105370177
													CEACAM18											C2orf78				LINC00390
													SHISA7											BOLA3				LOC105370203
													RFPL4AL1											C2orf81				LINC01052
													LINC01530											FUNDC2P2				LOC105370306
													MIR769											C2orf68				LINC01040
													SIGLEC14											SLC9A4				LINC01047
													MIR935											DPP10-AS1				LINC00374
													SNAR-G1											SULT6B1				LINC00430
													SNAR-F											C2orf91				LINC01078
													SNAR-A1											LINC01121				SNORA107
													SNAR-A12											EML6				SETDB2-PHF11
													LOC100129083											LINC01122
													SBK3											LINC01185
													BSPH1											LOC400958
													KIR2DS2											PCBP1-AS1
													SNAR-A3											PAIP2B
													SNAR-A5											RGPD1
													SNAR-A7											ANKRD36C
													SNAR-A11											LOC400997
													SNAR-A4											FLJ42351
													SNAR-A6											MIR216A
													SNAR-A8											MIR217
													SNAR-A10											ASTL
													SNAR-C2											CAPN14
													SNAR-C4											ACTR3BP2
													SNAR-E											LINC01123
													SNAR-B1											LOC440895
													SNAR-C1											LINC01191
													SNAR-C3											LOC442028
													SNAR-D											SULT1C3
													SNAR-G2											COA5
													SNAR-A14											CHAC2
													ERVV-2											MIR4435-2HG
													EML2-AS1											FBXO48
													MIR1283-2											HCG2040054
													MIR1323											LOC644838
													MIR1283-1											GCC2-AS1
													MIR3191											GGT8P
													MIR3190											ANKRD36BP2
													MIR320E											TRIM43B
													MIR4324											RGPD3
													MIR642B											LOC654342
													NAPA-AS1											FAM138B
													CARD8-AS1											PAX8-AS1
													PPP5D1											SNORD89
													PTOV1-AS1											SNORD94
													DACT3-AS1											MIR558
													GFY											MIR559
													ZNF865											RGPD8
													ZNF816-ZNF321P											LINC01125
													MIR4752											LOC728730
													MIR371B											C1GALT1C1L
													MIR4749											RGPD4-AS1
													MIR4750											ANKRD20A8P
													MIR4751											FAHD2CP
													MIR5088											LOC729348
													NUCB1-AS1											RGPD6
													LOC101059948											RGPD2
													ZNF350-AS1											MORN2
													LOC101928295											LOC730100
													PTOV1-AS2											MEIS1-AS3
													LOC101928517											RFX8
													ZNF649-AS1											SNORA36C
													LOC101928804											SNORA70B
													SPACA6P-AS											MIR216B
													MIR6088											SLC8A1-AS1
													MIR6799											LOC100129434
													MIR6800											LINC01126
													MIR6802											LOC100132215
													MIR6804											LOC100133920
													MIR6805											LOC100133985
													MIR8074											LINC01119
													MIR8061											DBIL5P2
													MIR6798											SNAR-H
													MIR6803											DCTN1-AS1
													MIR7975											ARHGEF33
													MIR6801											LOC100271832
													ZNF528-AS1											LIMS3-LOC440895
													LENG8-AS1											ANAPC1P1
													LOC105372419											LOC100287010
													LOC105372440											SH3RF3-AS1
													LOC105372441											LOC100288570
													LOC105372444											LOC100288911
													LOC105447645											MIR1302-3
													PLA2G4C-AS1											MIR1285-2
													GLTSCR2-AS1											GPR75-ASB3
																								MIR4265
																								MIR4264
																								MIR3127
																								MIR4267
																								MIR4266
																								MIR3126
																								LOC100499194
																								MIR3682
																								CEBPZOS
																								LOC100506076
																								SIX3-AS1
																								LOC100506123
																								LOC100506142
																								LOC100506286
																								LINC01127
																								LINC01158
																								LOC100507006
																								LOC100507073
																								BOLA3-AS1
																								LOC100507201
																								LOC100507334
																								RNF103-CHMP3
																								INO80B-WBP1
																								MIR4436B1
																								MIR4430
																								MIR4772
																								MIR4779
																								MIR4782
																								MIR4765
																								MIR4433A
																								MIR4435-2
																								MIR4426
																								MIR4771-1
																								MIR4436A
																								MIR4434
																								MIR4431
																								MIR4780
																								MIR4778
																								MIR4432
																								MIR548AD
																								MIR4435-1
																								PARTICL
																								MIR5000
																								MIR5696
																								MIR548AU
																								MIR5192
																								MEIS1-AS2
																								DGUOK-AS1
																								TGFA-IT1
																								ALMS1-IT1
																								LOC101060019
																								LOC101060091
																								RMDN2-AS1
																								LOC101805491
																								LOC101927043
																								LOC101927050
																								LOC101927053
																								LOC101927070
																								LOC101927142
																								LOC101927165
																								LOC101927285
																								LOC101927331
																								LINC01103
																								LOC101927402
																								LOC101927438
																								UTAT33
																								LOC101927577
																								DPP10-AS3
																								LOC101927661
																								LOC101927701
																								ATP6V1B1-AS1
																								LOC101927884
																								LOC101927907
																								LOC101927926
																								LOC101927948
																								LOC101927967
																								LOC101927987
																								ST3GAL5-AS1
																								LOC101928371
																								LOC101928403
																								PGM5P3-AS1
																								LINC00211
																								LOC101929596
																								LOC101929723
																								MIR4433B
																								MIR548BA
																								MIR8080
																								MIR6071
																								LINC01159
																								LOC102723824
																								LOC102723854
																								LINC01628
																								LINC01291
																								LOC102724579
																								LOC102724691
																								LINC01594
																								LOC102800447
																								PGM5P4-AS1
																								MIR8485
																								BIRC6-AS2
																								GACAT1
																								LINC01143
																								LINC01317
																								LINC01320
																								MIR217HG
																								LOC105373496
																								LOC105373518
																								LOC105373519
																								LOC105373553
																								LOC105373562
																								LOC105373984
																								LOC105374389
																								LOC105374596
																								LOC105374820
																								LINC01318
																								SNORD132
																								MIR4432HG
																								LINC01593
