# Supplementary material for: A genomic mutation spectrum of collecting duct carcinoma in the Chinese population
Source: BMC Med Genomics. 2022 Jan 3;15:1. doi: 10.1186/s12920-021-01143-2 (PMC8722201; doi:10.1186/s12920-021-01143-2)
Supplement: Supplementary file 9 — Additional file 9: Table S5. GISTIC2.0 results of amplified genes in CDC, BLCA, KIRC and KIRP cohorts. [file 12920_2021_1143_MOESM9_ESM.xlsx]

## Sheet: CDC
Supplementary Table 5. GISTIC2.0 results of amplified genes in CDC, BLCA, KIRC and KIRP cohorts.
cytoband	7p22.1	5p15.33	8q24.3	16p13.3	11p15.5	17q25.3	19p13.3	10p15.3	3q29	10q26.3	16q24.2	2q37.3	9q34.3	1q42.13	14q32.33	19q13.42	11q13.3	7q22.1	20q13.33	1p36.33	20p11.22	17q21.33	21q22.3	22q13.1	5q35.3	4p16.1	12q24.33	2p25.3	2q11.1
q value	0.0053683	0.0093363	0.0093363	0.011026	0.012145	0.012145	0.013131	0.018468	0.027001	0.027001	0.027001	0.03286	0.03286	0.033099	0.033099	0.033099	0.039218	0.052722	0.065775	0.08261	0.10124	0.11418	0.14241	0.14241	0.16159	0.17367	0.19267	0.20206	0.20206
residual q value	0.0053683	0.0093363	0.0093363	0.011026	0.012145	0.01301	0.013131	0.018468	0.027001	0.027001	0.027001	0.03286	0.03286	0.033099	0.033099	0.033099	0.039218	0.052722	0.065775	0.08261	0.10124	0.14241	0.14241	0.14241	0.16159	0.17367	0.19267	0.20206	0.20206
wide peak boundaries	chr7:4223345-5505411	chr5:1271524-3609169	chr8:142326575-142879031	chr16:1-2778057	chr11:1-3669795	chr17:73266932-83257441	chr19:1-8705845	chr10:1173203-3136449	chr3:194585137-195878252	chr10:132086093-133797422	chr16:85093827-90338345	chr2:238082046-242193529	chr9:133426200-138394717	chr1:227722636-228501705	chr14:104086310-105508584	chr19:53853673-55703473	chr11:68924062-70095875	chr7:100751713-102468061	chr20:62140819-62845663	chr1:1-6474012	chr20:21377610-23056897	chr17:49706205-50621659	chr21:41721432-46709983	chr22:37001838-38294341	chr5:171289813-181538259	chr4:5738487-8485336	chr12:124294706-133275309	chr2:1-3397473	chr2:88610121-97748236
genes in wide peak	AP5Z1	NDUFS6	ADGRB1	ABCA3	AP2A2	AANAT	hsa-mir-220b	ADARB2	APOD	ADAM8	AFG3L1P	AGXT	ABCA2	ARF1	AKT1	FCAR	CCND1	ACHE	COL9A3	hsa-mir-551a	FOXA2	CHAD	ADARB1	CSNK1E	BNIP1	CRMP1	SCARB1	ACP1	ADRA2B
	WIPI2	SLC6A3	CYP11B1	ARHGDIG	ART1	ACOX1	AES	PFKP	MUC4	CYP2E1	APRT	KIF1A	C8G	GUK1	CRIP1	IL11	FGF3	AP1S1	LAMA5	CDK11B	NKX2-2	COL1A1	AIRE	H1F0	CANX	EVC	STX2	TPO	COX5B
	RADIL	TERT	GML	ATP6V0C	ASCL2	ACTG1	AMH	LINC00700	PPP1R2	ECHS1	GAS8-AS1	BOK	CACNA1B	WNT9A	CRIP2	KIR2DL1	FGF4	CUX1	NTSR1	DFFB	PAX1	DLX3	PTTG1IP	IL2RB	CLTB	PPP2R2C	GOLGA3	TSSC1	DUSP2
	PAPOLB	IRX4	PSCA	CCNF	CARS	BIRC5	ATP5D	LINC00701	TNK2	INPP5A	CA5A	DTYMK	ENTPD2	HIST3H3	BRF1	KIR2DL2	IGHMBP2	EPHB4	PSMA7	DVL1	SSTR4	DLX4	C21orf2	LGALS1	NKX2-5	S100P	MMP17	PXDN	MAL
	RBAK	MRPL36	LY6D	CLCN7	CD81	ARHGDIA	AZU1	ADARB2-AS1	ACAP2	UTF1	CBFA2T3	GPC1	COL5A1	TRIM17	JAG2	KIR2DL3	FGF19	MUC3A	RPS21	MEGF6	THBD	ITGA3	CBS	LGALS2	DBN1	WFS1	POLE	MYT1L	ZAP70
	FBXL18	IRX1	JRK	ECI1	CD151	CD7	HCN2	MIR6072	LSG1	DPYSL4	CDH15	GPR35	DBH	GJC2	MTA1	KIR2DL4	MYEOV	SERPINE1	OSBPL2	GABRD	XRN2	PDK2	COL6A1	MFNG	DRD1	ACOX3	PXMP2	SH3YL1	ZNF2
	TNRC18	LPCAT1	ARC	DNASE1L2	CDKN1C	CDK3	BSG	LOC105376351	TMEM44	TUBGCP2	COX4I1	HDLBP	SARDH	JMJD4	SIVA1	KIR2DS1	ANO1	TRIP6	TCFL5	GNB1	LINC00261	SGCA	COL6A2	MPST	DUSP1	KIAA0232	RAN	TRAPPC12	CIAO1
	SDK1	CLPTM1L	THEM6	E4F1	CTSD	CSNK1D	C3	SNORD142	FAM43A	VENTX	CYBA	NDUFA10	FCN1	C1orf35	PACS2	KIR2DS3	MRGPRD	VGF	ADRM1	PEX10	LOC284788	CACNA1G	CRYAA	POLR2F	F12	MAN2B2	SFSWAP	SNTG2	EIF2AK3
	FOXK1	C5orf38	LY6K	GFER	DRD4	SLC25A10	CAPS		XXYLT1	CALY	DPEP1	2021-09-02	FCN2	TRIM11	KIF26A	KIR2DS4	MRGPRF	ZAN	OGFR	PRKCZ	NKX2-4	SLC35B1	CSTB	RAC2	FGFR4	SH3TC1	UBC	TMEM18	ACTR1B
	MMD2	IRX2	SLURP1	HAGH	DUSP8	EVPL	CD70		MUC20	CFAP46	FANCA	PDCD1	FUT7	OBSCN	GPR132	KIR2DS5	TPCN2	PLOD3	HRH3	RPL22	LINC01432	KAT7	PRMT2	SOX10	FLT4	BLOC1S4	ZNF10	FAM150B	ARID5A
	SLC29A4	LINC01019	LYNX1	HBA1	HRAS	FASN	CDC34		LINC00969	LRRC27	FOXF1	PPP1R7	GRIN1	WNT3A	CDCA4	KIR3DL1	ORAOV1	MUC12	SS18L1	SCNN1D	LOC101929608	MRPL27	ITGB2	SSTR3	GRK6	TBC1D14	ZNF26	LINC01115	RPIA
	RBAKDN	SDHAP3	LYPD2	HBA2	IGF2	FDXR	CIRBP		MIR570	ADGRA1	FOXL1	PER2	LCN1	HIST3H2A	INF2	KIR3DL2	LOC338694	ZNHIT1	MTG2	SKI	LOC101929625	EPN3	LSS	TST	GRM6	SORCS2	ZNF84	FAM110C	SNRNP200
	RNF216P1	LOC728613	TSNARE1	HBM	INS	FOXJ1	CNN2		SDHAP2	NKX6-2	FOXC2	HDAC4	NOTCH1	SNAP47	BTBD6	KIR3DS1	ANO1-AS2	SH2B2	SLCO4A1	TP73	LINC01427	RSAD1	NDUFV3	PLA2G6	HK3	AFAP1	ZNF140	MYT1L-AS1	NCAPH
	ZNF890P	MIR4277	LOC100288181	HBQ1	IRF7	GAA	CSNK1G2		MIR3137	KNDC1	GALNS	FARP2	PAEP	MRPL55	AHNAK2	LAIR1	MIR3164	CLDN15	MRGBP	TNFRSF4	LINC01384	LRRC59	PCNT	GALR3	HNRNPAB	GRPEL1	ULK1	LOC101060385	CNNM4
	MIR589	LINC01511	LOC101928087	HBZ	KCNQ1	GALK1	DAPK3		TMEM44-AS1	MTG1	GAS8	STK25	PTGDS	HIST3H2BB	C14orf79	LAIR2	MRGPRF-AS1	FIS1	CABLES2	MMP23B		XYLT2	PDE9A	PICK1	HNRNPH1	ABLIM2	PIWIL1	LOC101060391	CNNM3
	RBAK-RBAKDN	LOC100506858		IGFALS	LSP1	GCGR	CFD		LOC100507391	SYCE1	IRF8	CAPN10	RXRA	RNF187	PLD4	NDUFA3	LINC01488	SRRT	MIR1-1HG	MMP23A		SPATA20	PFKL	TRIOBP	HRH2	AFAP1-AS1	NCOR2	LINC01250	KCNIP3
	MIR4656	MIR4457		MPG	MUC2	UTS2R	ARID3A		XXYLT1-AS1	PRAP1	MC1R	PASK	SNAPC4	IBA57	ADSSL1	CNOT3	LOC101928443	ALKBH4	GATA5	KCNAB2		ACSF2	PKNOX1	CDC42EP1	LTC4S	MRFAP1	ZNF268	LOC105373352	FAHD2A
		LOC101929034		NDUFB10	MUC5AC	GPS1	EEF2		XXYLT1-AS2	ZNF511	MVD	ATG4B	TRAF2	PRSS38	LINC00638	PRKCG	LOC102724265	SLC12A9	RBBP8NL	TNFRSF25		FAM117A	PWP2	GCAT	MGAT1	LOC93622	FZD10		ANKRD39
		CTD-2194D22.4		NME3	MUC6	GRB2	EFNA2		LOC101929697	C10orf91	CHMP1A	SNED1	VAV2	C1orf145	NUDT14	PTPRH		IFT22	C20orf166-AS1	TNFRSF14		MYCBPAP	S100B	SLC16A8	MSX2	TADA2B	P2RX2		FAM178B
		MIR6075		NME4	NAP1L4	GRIN2C	ELANE		LOC105374297	PWWP2B	RPL13	TRAF3IP1	BRD3	IBA57-AS1	CEP170B	RPL28		PRKRIP1	MIR1-1	TNFRSF18		PPP1R9B	SLC19A1	SH3BP1	NPM1	HTRA3	ANKLE2		SEMA4C
		LINC01377		NTHL1	SLC22A18	H3F3B	ELAVL1			PAOX	SPG7	ANO7	LHX3	MIR3620	C14orf80	RPS9		ORAI2	MIR133A2	ISG15		EME1	SUMO3	MAFF	MAPK9	MRFAP1L1	RIMBP2		TMEM127
		LINC01017		NTN3	SLC22A18AS	MRPL58	ADGRE1			FUOM	SLC7A5	THAP4	SSNA1	MIR4666A	ASPG	SYT5		TRIM56	SLCO4A1-AS1	PLCH2		TMEM92	TFF1	TMEM184B	PROP1	JAKMIP1	GALNT9		KANSL3
		LOC105374620		PDPK1	POLR2L	FOXK2	FCER2			JAKMIP3	CDK10	ANKMY1	EDF1	MIR5008	TMEM179	TNNI3		MYL10	DPH3P1	CEP104		SAMD14	TFF2	GGA1	SLC34A1	TRMT44	CHFR		STARD7
				PKD1	PSMD13	ITGB4	FUT3			STK32C	VPS9D1	SCLY	CLIC3	MIR6742	C14orf180	TNNT1		COL26A1	MIR4758	SLC35E2		CACNA1G-AS1	TFF3	CYTH4	SNCB	CCDC96	EP400		ANKRD36B
				RPL3L	RNH1	LGALS3BP	FUT5			LINC01168	KIAA0513	ASB1	ADAMTSL2		MIR203A	NCR1		MUC17	LINC00659	RER1		TAC4	TRAPPC10	CARD10	STK10	LOC285484	DHX37		MRPS5
				RPS2	MRPL23	LLGL2	FUT6			SPRNP1	PIEZO1	HES6	PPP1R26		TEX22	LILRB2		LRWD1	OGFR-AS1	ACOT7		LOC284080	TRPM2	EIF3L	ZNF354A	LOC389199	FBRSL1		LMAN2L
				CAPN15	RPLP2	MAFG	GAMT			FRG2B	EMC8	RNPEPL1	SEC16A		ZBTB42	LILRB1		MOGAT3	LAMA5-AS1	ICMT		HILS1	U2AF1	PDXP	STC2	MIR95	AACS		ZNF514
				SSTR5	SCT	NPTX1	GNA11			SPRN	TUBB3	GAL3ST2	TUBB4B		LOC100507437	LILRB5		NAT16		CHD5		FLJ45513	UBE2G2	NOL12	FGF18	FLJ36777	NOC4L		FER1L5
				TCEB2	TALDO1	P4HB	GNA15			MIR202	PRDM7	C2orf54	UBAC1		MIR203B	LILRB4		UFSP1		NOC2L		LOC101927230	C21orf33	KCTD17	SQSTM1	PSAPL1	PUS1		FAM95A
				TPSAB1	TH	PDE6G	GNG7			SCART1	TCF25	ILKAP	OLFM1		MIR4710	LILRA1		SPDYE6		ARHGEF16		TMEM92-AS1	PDXK	BAIAP2L2	ATP6V0E1	LOC100129931	TMEM132C		NEURL3
				TSC2	TSPAN4	PRPSAP1	MKNK2			ADGRA1-AS1	ZCCHC14	ING5	AGPAT2		LOC101929634	LILRB3		LOC100289561		SSU72		LOC105371824	RRP1	C22orf23	PDLIM7	MIR4274	TMEM132B		TRIM43
				UBE2I	TNNI2	PYCR1	GPX4			DUX4	GSE1	MGC16025	SDCCAG3		MIR6765	LILRA2		MIR548O		WRAP73			MCM3AP	MICALL1	ADAMTS2	MIR378D1	LINC01257		TEKT4
				NPRL3	TNNT3	PCYT2	GTF2F1			MIR3944	CPNE7	TWIST2	NOXA1		LOC102723354	U2AF2		MIR4285		SDF4			ABCG1	ELFN2	MAML1	MIR4798	TMEM132D		PROM2
				AXIN1	TRPC2	RAC3	GZMM			LINC01166	IL17C	NEU4	WDR5			PPP6R1		LINC01007		MXRA8			WDR4	C1QTNF6	GFPT2	LOC105374366	SLC15A4		LINC00342
				RGS11	PHLDA2	RFNG	INSR			MIR202HG	ANKRD11	MTERF4	ADAMTS13			LILRA4		MIR4653		HES2			FTCD	ANKRD54	RACK1		BRI3BP		GPAT2
				CACNA1H	ZNF195	RPL38	MATK			LINC01167	GINS2	OTOS	CACFD1			HSPBP1		LOC100630923		CPSF3L			HSF2BP	TMPRSS6	RGS14		RFLNA		ITPRIPL1
				BAIAP3	RASSF7	MRPL12	MLLT1				TRAPPC2L	COPS9	SLC2A6			PRPF31		MIR5090		C1orf159			RRP1B	TEX33	CPLX2		GLT1D1		FAHD2B
				RHBDL1	IFITM1	SEC14L1	MYO1F				KLHDC4	OR6B3	MAN1B1			UBE2S		LOC101927746		AURKAIP1			DIP2A	MIR658	BTNL3		PGAM5		ANKRD23
				PIGQ	BRSK2	SECTM1	GADD45B				DEF8	LOC150935	PMPCA			TFPT		MIR6875		MRPL20			POFUT2	MIR659	LMAN2		LOC283352		STARD7-AS1
				SYNGR3	TSPAN32	SRSF2	HNRNPM				BANP	LINC01107	NELFB			CCDC106		LOC102724094		ATAD3A			ICOSLG	LOC100506271	MGAT4B		ADGRD1		ANKRD36
				SLC9A3R2	TSSC4	SGSH	NDUFA7				JPH3	LOC151174	NSMF			EPN1				PANK4			C2CD2	MIR4534	B4GALT7		DDX51		ANKRD36C
				RAB11FIP3	IFITM3	SUMO2	NFIC				MTHFSD	ERFE	GPSM1			ZNF580				AJAP1			DNMT3L	MIR5096	RNF44		LOC338797		ASTL
				IFT140	DEAF1	SRP68	NRTN				DBNDD1	LOC200772	DKFZP434A062			GP6				TP73-AS1			ZBTB21	LOC101927051	TBC1D9B		EP400NL		ACTR3BP2
				TELO2	IFITM2	TBCD	OAZ1				FBXO31	RTP5	NDOR1			ZNF581				PLEKHG5			UBASH3A	MIR6820	N4BP3		LINC00944		LOC442028
				NUBP2	OR7E12P	TIMP2	PALM				CDT1	LOC285095	PHPT1			PPP1R12C				LRRC47			SLC37A1	LOC400927-CSNK1E	FAF2		LINC00939		GGT8P
				MSLN	KCNQ1OT1	TK1	POLR2E				MAP1LC3B	DUSP28	ANAPC2			EPS8L1				HES4			PCBP3	SNORA92	FBXW11		FLJ37505		ANKRD36BP2
				STUB1	PKP3	CBX4	POLRMT				SPIRE2	ESPNL	DPP7			NLRP2				PRDM16			C21orf58		ZNF346		LOC440117		TRIM43B
				MRPL28	SIRT3	DNAH17	MAP2K2				ZNF469	AQP12A	OBP2A			NAT14				VWA1			YBEY		TSPAN17		FZD10-AS1		LOC654342
				TBL3	C11orf21	GALR2	MAP2K7				CENPBD1	KLHL30	MRPS2			TTYH1				NADK			TSPEAR-AS1		OR2V1		ANHX		LINC01125
				RNPS1	TRPM5	SPHK1	PSPN				ZNF276	OR6B2	EGFL7			CACNG8				MMEL1			TSPEAR		PRELID1		SNORA49		ANKRD20A8P
				MAPK8IP3	IGF2-AS	SOCS3	PRTN3				RNF166	FLJ43879	FBXW5			CACNG7				OR4F5			RIPK4		TLX3		LOC100128554		FAHD2CP
				TPSD1	BET1L	SLC16A5	PTBP1				SPATA2L	MIR149	TOR4A			CACNG6				LINC00115			AGPAT3		ZNF354C		LOC100130238		LOC100133920
				SRRM2	CEND1	SLC16A3	PTPRS				SPATA33	LOC643387	EXD3			TSEN34				MORN1			PRDM15		RPL26L1		LOC100190940		MIR3127
				TPSG1	CDHR5	SYNGR2	RFX2				ZC3H18	AQP12B	RABL6			MBOAT7				CPTP			TMPRSS3		C5orf45		ZNF605		LOC100506076
				RAB26	TOLLIP	HGS	RPS15				SLC22A31	D2HGDH	INPP5E			LENG1				OR4F16			COL18A1		DDX41		MIR3612		LOC100506123
				DECR2	PIDD1	CYTH1	RPS28				FLJ30679	LOC728323	NPDC1			LILRP2				CCNL2			LRRC3		NOP16		LRCOL1		MIR4436A
				SNORA64	KCNQ1DN	SLC9A3R1	SAFB				LOC146513	PP14571	KCNT1			LILRA6				ESPN			SPATC1L		HMP19		LINC00943		LOC101927050
				SNORD60	CHRNA10	RECQL5	CCL25				ZFPM1	BOK-AS1	CARD9			ISOC2				TAS1R3			LINC01547		UIMC1		ZNF664-FAM101A		LOC101927053
				SOX8	PNPLA2	PGS1	SGTA				SNAI3-AS1	MIR3133	MRPL41			BRSK1				ATAD3B			FAM207A		RAB24		MIR4419B		LOC101928403
				AMDHD2	PHRF1	AATK	SH3GL1				LINC00311	MIR4269	EHMT1			KMT5C				PLEKHN1			RSPH1		NEURL1B		MIR5188		LOC105373496
				POLR3K	SIGIRR	TMEM94	SNAPC2				ZNF778	UBE2F-SCLY	CCDC183			FIZ1				PERM1			UMODL1		FAM193B		LINC00507
				MSRB1	RIC8A	EIF4A3	STK11				ACSF3	MIR2467	SNHG7			ZNF628				CFAP74			ERVH48-1		TMED9		LOC100996671
				GNG13	EPS8L2	ALYREF	STXBP2				LINC00304	MIR4440	TMEM141			KIR3DX1				LOC115110			LINC00313		CDHR2		LOC100996679
				KCTD5	CHID1	BAIAP2	TBXA2R				SNAI3	MIR4786	ARRDC1-AS1			MYADM				ACAP3			LINC00334		NHP2		ZNF891
				LUC7L	SLC25A22	ATP5H	TCF3				LOC339059	MIR4441	SAPCD2			LENG9				UBE2J2			TSPEAR-AS2		RNF130		LOC101927464
				TBC1D24	PGGHG	ST6GALNAC2	THOP1				FAM92B	CAPN10-AS1	C9orf69			RDH13				PUSL1			MCM3AP-AS1		KIAA1191		LOC101927592
				CASKIN1	PTDSS2	2021-09-09	TLE2				CTU2	LINC01237	UAP1L1			LENG8				B3GALT6			SIK1		ERGIC1		LOC101927616
				CRAMP1	MOB2	CD300C	VAV1				PABPN1L	LOC101928111	ARRDC1			KIR3DL3				TPRG1L			ZNF295-AS1		CLK4		LOC101927637
				RAB40C	SYT8	RAB40B	MADCAM1				LOC400548	LOC102723927	DPH7			COX6B2				FAM213B			UMODL1-AS1		CNOT6		LOC101927694
				TMEM8A	ODF3	CD300A	SF3A2				FENDRR		TMEM203			OSCAR				ACTRT2			LINC00319		NSD1		LOC101927735
				CHTF18	OSBPL5	TMC6	CLPP				LOC400553		ZMYND19			TMEM190				MIB2			AATBC		GMCL1P1		LOC101928416
				MLST8	LRRC56	CEP131	RANBP3				LOC400558		NACC2			TMC4				SAMD11			KRTAP12-2		RMND5B		LOC101928530
				RHBDF1	MRGPRE	GGA3	KHSRP				C16orf74		C9orf116			ZNF524				LOC148413			KRTAP12-1		RANBP17		LOC101928597
				NARFL	ART5	JMJD6	PLPP2				LOC440390		LCN8			ZNF784				LINC00337			KRTAP10-10		BTNL8		MIR6763
				LINC00235	LOC143666	EXOC7	S1PR4				SNORD68		FAM69B			CDC42EP5				CCDC27			PICSAR		DOK3		MIR6880
				TPSB2	SCGB1C1	KCTD2	TNFSF14				LINC00917		DBH-AS1			ZNF579				CALML6			COL18A1-AS1		ZFP2		THRIL
				HS3ST6	NLRP6	WBP2	TNFSF9				VPS9D1-AS1		SLC34A3			NLRP7				FAAP20			KRTAP10-4		RUFY1		LINC00508
				PDIA2	LOC171391	CDC42EP4	AP3D1				LOC100129697		CAMSAP1			TMEM86B				ATAD3C			KRTAP10-6		CPEB4		LOC105370068
				UNKL	TOLLIP-AS1	FSCN2	RAB11B				URAHP		C9orf62			SSC5D				LINC01342			KRTAP10-7		PRR7		CRAT8
				LINC00254	LMNTD2	NAT9	TRIP10				LOC100287036		C9orf163			VSTM1				TTLL10			KRTAP10-9		OR4F16		LACAT8
				LMF1	H19	NARF	LONP1				LOC100289580		MAMDC4			TMEM150B				NPHP4			KRTAP10-1		TRIM7		LOC107161159
				FAM173A	CRACR2B	SAP30BP	APBA3				MIR1910		LCN6			FAM71E2				FAM41C			KRTAP10-11		MXD3
				MRPS34	TMEM80	NT5C	SAFB2				LINC01082		QSOX2			DNAAF3				LOC284661			KRTAP10-2		THOC3
				METRN	MRGPRG-AS1	CDR2L	MED16				C16orf95		LINC00094			LILRA5				C1orf174			KRTAP10-5		TRIM52
				SNRNP25	ANO9	MRPS7	CHAF1A				MIR4722		LCN12			TMEM238				KLHL17			KRTAP10-8		PHYKPL
				TMEM204	KRTAP5-AS1	HN1	SH2D3A				MIR5093		C9orf142			TARM1				TMEM240			KRTAP10-3		UNC5A
				C16orf59	KCNQ1-AS1	DCXR	EBI3				MIR5189		TPRN			SBK2				TMEM52			KRTAP12-3		TRIM41
				FAHD1	B4GALNT4	ANAPC11	PLIN3				FAM157C		GLT6D1			SHISA7				AGRN			KRTAP12-4		BOD1
				PRSS27	PDDC1	SIRT7	FSTL3				LINC01081		PNPLA7			MIR935				GPR153			KRTAP10-12		COL23A1
				FAM234A	MRGPRG	SDK2	APC2				LOC101927793		CYSRT1			SBK3				FAM132A			LINC00316		UBTD2
				WDR24	KRTAP5-1	TMEM104	CLEC4M				LOC101927817		ENTPD8			KIR2DS2				HES5			LOC642852		SCGB3A1
				TRAF7	KRTAP5-3	CCDC40	ABCA7				LOC101928557		LCN15			ZNF865				SMIM1			LINC00163		SFXN1
				HAGHL	KRTAP5-4	NPLOC4	HMG20B				LOC101928614		C9orf172			MIR4752				RNF207			SSR4P1		GPRIN1
				METTL26	IFITM5	ST6GALNAC1	TUBB4A				LOC101928659		LRRC26			LOC101928804				HES3			LINC00322		ZNF354B
				MCRIP2	FAM99A	GPRC5C	TIMM44				LOC101928682		TMEM8C			MIR6802				FAM87B			LOC100129027		C5orf47
				GNPTG	IFITM10	WDR45B	SEMA6B				LOC101928708		LCN9			MIR6804				RNF223			ITGB2-AS1		OR2Y1
				RHOT2	MIR210	CBX8	PNPLA6				LOC101928737		CCDC187			MIR6805				MIR200A			MIR5692B		CREBRF
				ZNF598	KRTAP5-5	MIF4GD	UQCR11				LOC101928880		LOC401557			MIR8061				MIR200B			LRRC3-AS1		BTNL9
				HN1L	KRTAP5-2	CASKIN2	SBNO2				MIR6775		LINC01451			MIR6803				LINC00982			DIP2A-IT1		HIGD2A
				SPSB3	KRTAP5-6	RPTOR	KDM4B				MIR6774		LCNL1			MIR7975				ANKRD65			COL18A1-AS2		FAM153B
				RPUSD1	MIR483	BAHCC1	ZFR2				LOC102724344		C9orf139			LENG8-AS1				MIR429			LOC101928233		LOC202181
				TSR3	SNORA52	USP36	ARHGEF18				LOC102724467		FAM166A							LINC01128			LOC101928311		EIF4E1B
				WFIKKN1	TSSC2	RNF213	PIP5K1C				FOXC2-AS1		SOHLH1							TMEM88B			TCONS_00029157		RASGEF1C
				NOXO1	SNORA54	TNRC6C	ARHGAP45				LOC105371414		MIR126							FNDC10			TRPM2-AS		EFCAB9
				CCDC78	INS-IGF2	SLC25A19	SHC2						COL5A1-AS1							FAM138A			LINC01424		SH3PXD2B
				RNF151	MUC5B	UBE2O	RPL36						LCN10							WASH7P			LOC101928796		LOC285593
				PRR35	MIR675	DUS1L	TIMM13						STPG3							FAM138C			LOC101930094		FAM153A
				FBXL16	FAM99B	FN3K	DAZAP1						NRARP							FAM138D			MIR6070		ARL10
				SSTR5-AS1	LINC01001	DNAI2	SNORD37						FAM163B							MIR551A			MIR6814		OR2V2
				WDR90	MRPL23-AS1	ENGASE	RNU6-1						EHMT1-IT1							CDK11A			MIR6815		ZNF454
				EME2	MIR4298	MRPL38	FGF22						TUBBP5							SLC35E2B			LOC102724354		C5orf60
				MEIOB	MIR210HG	ASPSCR1	TJP3						RNF224							LINC01346			LOC102724428		PRR7-AS1
				NPW	MIR4686	CARD14	NMRK2						SNORA17A							LOC729737			U2AF1L5		PFN3
				BRICD5	PANO1	MFSD11	UHRF1						SNORA17B							OR4F29			LOC102724652		ZNF879
				PGP	LOC101927503	C17orf62	SLC39A3						MIR602							LOC100129534			LOC105372833		SIMC1
				NHLRC4	LINC01150	ARMC7	CD209						RNF208							LOC100130417			FRGCA		FLJ16171
				C16orf91	CD81-AS1	CHMP6	ANGPTL4						DNLZ							LOC100132062			SNORA91		MIR340
				JMJD8	LOC101927708	RHBDF2	2021-03-02						LOC100128593							LOC100133331					SNORD95
				PRR25	MIR6743	FN3KRP	CD320						STPG3-AS1							LINC01134					SNORD96A
				C1QTNF8	MIR7847	OGFOD3	THEG						LOC100130548							DDX11L1					LOC643201
				PTX4	MIR6744	ZNF750	ZBTB7A						LINC01502							TTC34					ZFP62
				SNORA10	HOTS	NUP85	FZR1						CCDC183-AS1							LOC100288069					SMIM23
				FLJ42627	LINC01219	MYO15B	SIRT6						FAM157B							MIR1302-2					CBY3
				CCDC154	SNORD131	FAAP100	PIAS4						LOC100133077							MIR1302-9					FAM153C
				ABCA17P		TSPAN10	LSM7						RNU6ATAC							MIR1302-10					SNORA74B
				LOC652276		QRICH2	MBD3						MAN1B1-AS1							MIR1302-11					LOC728554
				SNORA78		CBX2	MIER2						MIR4292							MIR4251					AACSP1
				MIR662		MGC16275	PCSK4						MIR3621							MIR4252					LINC00847
				LOC729652		FBF1	C19orf24						MIR3689A							MIR4689					OR4F29
				SNHG9		UNK	PLEKHJ1						MIR3689B							MIR4417					LOC100132062
				CEMP1		TRIM47	FEM1A						TMEM210							LOC100996583					LOC100268168
				MIR940		MAFG-AS1	STAP2						PPP1R26-AS1							LOC101928626					LOC100288254
				SRRM2-AS1		OTOP2	BTBD2						MIR3689D1							MIR6723					MIR1229
				WASIR2		TTYH2	RNF126						MIR3689F							MIR6726					MIR1271
				LOC100134368		CYGB	CCDC94						MIR4669							MIR6727					MIR4281
				MIR1225		RNF157	MYDGF						MIR4673							MIR6859-2					MIR3912
				DDX11L10		C1QTNF1	RETN						MIR4674							MIR6859-3					LOC100507387
				MIR3178		PPP1R27	NCLN						MIR3689C							MIR6808					TRIM52-AS1
				MIR3177		METTL23	GPR108						MIR3689D2							MIR6859-1					MIR4634
				MIR3176		SLC38A10	SPPL2B						MIR3689E							LOC102724312					MIR4638
				MIR3677		CANT1	DUS3L						MIR4479							LOC102724450					MIR5003
				MIR3180-5		USH1G	XAB2						LOC101448202							LOC105378591					HEIH
				SNHG19		CD300LB	SHD						NALT1												LOC100996385
				ERVK13-1		KIF19	MCOLN1						LOC101928525												LOC100996419
				MIR4717		TBC1D16	WDR18						HSPC324												LOC101928093
				MIR4516		AFMID	REXO1						LOC101928786												LINC01484
				MIR5587		MGAT5B	CAMSAP3						LOC101928932												LINC01485
				LMF1-AS1		TEPSIN	ZNF77						MIR6722												LINC01411
				MIR6511B1		B3GNTL1	CACTIN						MIR7114												LOC101928445
				MIR6767		RBFOX3	CELF5						LOC105376331												CTC-338M12.4
				MIR6768		CD300LF	SLC25A23																		MIR8056
				MIR6859-2		C17orf77	FSD1																		MIR8089
				MIR6859-3		NOTUM	ZNF557																		LINC01574
				MIR6511B2		TMC8	CERS4																		LOC102577426
				MIR6859-1		CENPX	TLE6																		LOC105377763
				LOC105371038		LRRC45	PLPPR3
				LOC105371046		TRIM65	DENND1C
				LOC105371049		UNC13D	ZNF556
				LOC105371184		MYADML2	LRRC8E
				LOC106660606		NPB	PRR36
						LINC00469	UBXN6
						FADS6	OR4F17
						HID1	ACSBG2
						TSEN54	ADAMTS10
						UBALD2	ABHD17A
						LINC00868	DOHH
						TMEM235	KLF16
						CCDC57	PRAM1
						HEXDC	ALKBH7
						SLC26A11	ZNF414
						ENDOV	DOT1L
						NDUFAF8	FBN3
						LINC00482	KISS1R
						TMEM105	CREB3L3
						METRNL	HDGFRP2
						RAB37	LMNB2
						ENPP7	RAX2
						OXLD1	MUM1
						CCDC137	MPND
						ARL16	ATCAY
						CD300E	MIDN
						OTOP3	DPP9
						MCRIP1	R3HDM4
						GPR142	TMEM259
						ZACN	TPGS1
						BTBD17	CRB3
						AATK-AS1	REEP6
						RPL23AP87	PEX11G
						LOC400620	IZUMO4
						FLJ45079	SCAMP4
						TEX19	ADAT3
						MXRA7	ZNF554
						BAIAP2-AS1	EVI5L
						MIR338	GRIN3B
						SMIM5	MRPL54
						SNHG20	LRG1
						SCARNA16	ACER1
						SNORD1A	C19orf70
						SNORD1B	MBD3L2
						SNORD1C	TRAPPC5
						MIR636	PCP2
						MIR657	TMIGD2
						PRCD	TNFAIP8L1
						LOC100130370	ZNF57
						LOC100130520	JSRP1
						SMIM6	MOB3A
						TNRC6C-AS1	MFSD12
						CD300LD	GIPC3
						LOC100132174	NDUFA11
						LOC100134391	MISP
						TEN1	PLK5
						C17orf99	C2CD4C
						LOC100287042	ZNF358
						LOC100294362	TICAM1
						MIR1250	CIRBP-AS1
						MIR4316	ZNRF4
						MIR3065	C19orf25
						MIR3186	ATP8B3
						MIR3678	DIRAS1
						MIR3615	ZNF555
						RNF157-AS1	PRR22
						SNHG16	ANKRD24
						LOC100507351	MCEMP1
						C1QTNF1-AS1	CBARP
						TEN1-CDK3	CSNK1G2-AS1
						MIR1268B	KANK3
						MIR4739	TINCR
						MIR4525	CATSPERD
						MIR4738	ACTL9
						MIR4740	SMIM24
						MIR4730	MIR7-3HG
						HP09025	SLC25A41
						CEP295NL	MBD3L5
						LOC100996291	ODF3L2
						DNAH17-AS1	ADGRE4P
						LOC101928251	ADAMTSL5
						LOC101928514	CLEC4G
						LOC101928674	TMPRSS9
						LOC101928710	NDUFS7
						LOC101928738	C19orf35
						LOC101928766	HSD11B1L
						LOC101928855	C19orf45
						LOC101929511	WASH5P
						LOC101929552	LYPLA2P2
						MIR6786	ONECUT3
						MIR6787	LOC390877
						MIR6868	MEX3D
						MIR6516	LINC01002
						MIR6785	PRSS57
						HID1-AS1	VMAC
						LOC105274304	CTXN1
						LOC105371899	CACTIN-AS1
						LOC105371907	MIR7-3
						LOC105371925	PLIN5
						SNORD134	CLEC4GP1
							FLJ25758
							LINGO3
							ARRDC5
							FAM138A
							MBD3L4
							MBD3L3
							FAM138C
							MIR637
							PLIN4
							LOC100128568
							C19orf71
							LOC100128573
							DPP9-AS1
							PET100
							LOC100288123
							MIR1909
							MIR1268A
							MIR1302-2
							MIR1227
							MIR1302-9
							MIR1302-10
							MIR3187
							MIR1302-11
							MIR4321
							MIR3940
							RAB11B-AS1
							TGFBR3L
							MIR4747
							MIR4746
							MIR4745
							MIR4999
							LOC100996351
							LOC101928602
							LOC101928844
							RNU6-7
							MIR6790
							MIR6791
							MIR6792
							MIR6885
							MIR7850
							MIR6789
							MIR7108
							RNU6-2

## Sheet: BLCA
cytoband	6p22.3	1q23.3	8q22.3	11q13.3	3p25.2	12q15	10p14	8p11.23	19q12	1p34.2	20q11.21	7p11.2	17q12	5p15.33	7p21.1	13q22.1	16p13.2	4p16.3	17q23.3	3q26.33	1q21.3	2p25.1	4q13.3	12p12.1	6q21	16p11.2	19q13.43	11q22.2	16q22.3	8p11.21	22q12.2	11p13	9p24.1	6q23.3	17q11.2	17p11.2	1p12	18p11.31	22q11.23
q value	3.7166e-85	4.3337e-56	9.2651e-48	1.5916e-45	8.4218e-39	2.6578e-24	1.1587e-18	6.5279e-15	3.3614e-14	2.2972e-08	4.0207e-08	1.0894e-09	1.2648e-09	0.00021185	6.6949e-07	0.00047426	9.4413e-06	0.0039518	5.4455e-05	0.0055477	4.3644e-27	0.02506	0.036089	0.038951	0.021636	0.013486	0.013205	1.446e-05	0.1123	0.00021185	0.014091	0.12442	0.16679	0.15352	9.7343e-06	0.10456	1.7991e-07	0.24772	0.002771
residual q value	3.7166e-85	1.6691e-51	9.2651e-48	8.3368e-44	8.4218e-39	2.6578e-24	1.1587e-18	9.6201e-12	1.0773e-11	3.4903e-08	4.0207e-08	6.0725e-06	9.9047e-05	0.00021185	0.0003774	0.00047426	0.0020557	0.0039518	0.0054206	0.0055477	0.012659	0.02506	0.036089	0.038951	0.048349	0.078478	0.084546	0.1123	0.1123	0.12036	0.12442	0.1336	0.16679	0.1696	0.19112	0.21345	0.22052	0.24772	1
Supplementary Table 5. GISTIC2.0 results of amplified genes in CDC, BLCA, KIRC and KIRP cohorts.
wide peak boundaries	chr6:21561062-21645511	chr1:161062362-161104810	chr8:100794681-100981352	chr11:69649951-69666620	chr3:12404970-12413982	chr12:68940592-69120288	chr10:9182132-9302717	chr8:37693889-37722276	chr19:29969637-30037195	chr1:39772492-40073555	chr20:31629259-31744661	chr7:54804248-55330224	chr17:39677553-39743434	chr5:1-1908187	chr7:17016597-17759716	chr13:73368211-73424514	chr16:8670462-9447859	chr4:1750694-1815700	chr17:59635920-77030276	chr3:164971466-191472037	chr1:150524381-150891044	chr2:9810092-9828800	chr4:73023672-73375782	chr12:25097530-25592182	chr6:106808821-107136252	chr16:28593998-29204908	chr19:54715312-57378593	chr11:102411722-102805532	chr16:67294551-74438561	chr8:41774074-42205783	chr22:29116824-31324520	chr11:34575511-34836286	chr9:3579535-8310703	chr6:135166477-135248677	chr17:29059430-29606213	chr17:20743336-21230021	chr1:119981333-149906350	chr18:3359936-3502866	chr22:18130971-25901439
genes in wide peak	SOX4	PFDN2	YWHAZ	CCND1	PPARG	CPM	LINC00709	ZNF703	URI1	BMP8B	BCL2L1	EGFR	ERBB2	NDUFS6	AHR	[LINC00392]	ABAT	FGFR3	AANAT	ACTL6A	ARNT	[TAF1B]	ANKRD17	KRAS	C6orf203	ATP2A1	FCAR	MMP1	AARS	ANK1	AP1B1	EHF	MLANA	MYB	CRYBA1	TMEM11	BCL9	TGIF1	ADORA2A
		NECTIN4		ORAOV1			LOC101928272	LOC101929622		MYCL	TPX2	EGFR-AS1	GRB7	SDHA	LOC101927630		PMM2	LETM1	ACOX1	AHSG	CTSK		COX18	LRMP	BEND3	CD19	IL11	MMP7	AP1G1	PLAT	EWSR1		GLDC	MIR548A2	TIAF1	USP22	DRD5P2	DLGAP1	GRK3
		KLHDC9								PPT1	COX4I2	LOC100996654	MIEN1	SLC6A3	KCCAT333		USP7		APOH	BCHE	CTSS			CASC1	CD24	SULT1A2	KIR2DL1	MMP8	AGRP	KAT6A	LIF		INSL4		GIT1	DHRS7B	FCGR1A	GAPLINC	ARVCF
		ARHGAP30								CAP1	ABALON	ELDR	PGAP3	SLC9A3			CARHSP1		CA4	BCL6	ENSA			ETFRF1		SULT1A1	KIR2DL2	MMP10	ZFHX3	AP3M2	LIMK2		JAK2		NUFIP2	CCDC144NL	FCGR1B		BCR
										TRIT1			MIR4728	TERT			TMEM186		CACNG1	AP2M1	MCL1			LMNTD1		TUFM	KIR2DL3	MMP20	CALB2	LOC105379393	NEFH		RLN1		TAOK1	LOC339260	FMO5		COMT
										MFSD2A				TRIP13			C16orf72		CD79B	CLCN2	ADAMTSL4					EIF3C	KIR2DL4	MMP27	CDH1		NF2		RLN2		TP53I13	CCDC144NL-AS1	GJA5		CRKL
										LOC101929536				PDCD6			LOC101927009		CDK3	CRYGS	GOLPH3L					ATXN2L	KIR2DS1	TMEM123	CDH3		OSM		SLC1A1		ABHD15	LINC01563	GJA8		CRYBB2
														SLC12A7			LINC01195		CLTC	DGKG	HORMAD1					SH2B1	KIR2DS3	WTAPP1	CTRL		RFPL1		RCL1		ANKRD13B		NOTCH2		CRYBB2P1
														TPPP			LINC01177		CSH1	DVL3	ADAMTSL4-AS1					LAT	KIR2DS4	LOC101928424	DHODH		SMTN		INSL6		MYO18A		PDZK1		CRYBB3
														EXOC3					CSH2	ECT2	MIR4257					RABEP2	KIR2DS5	LOC102723838	NQO1		TCN2		KDM4C		MIR4523		PRKAB2		DDT
														PP7080					CSHL1	EHHADH						SPNS1	KIR3DL1		HAS3		NIPSNAP1		RANBP6				RNU1-4		GGT1
														IRX4					CYB561	EIF4A2						NFATC2IP	KIR3DL2		HP		THOC5		CD274				HIST2H2AA3		GGT3P
														CEP72					ACE	EIF4G1						RRN3P2	KIR3DS1		HPR		MTMR3		AK3				HIST2H2AC		GGT5
														AHRR					DDX5	EPHB3						EIF3CL	PEG3		HSD11B2		GAL3ST1		SPATA6L				HIST2H2BE		GNAZ
														MRPL36					ERN1	ETV5						NPIPB8	PTPRH		LCAT		SF3A1		CDC37L1				HIST2H4A		GP1BB
														BRD9					EVPL	MECOM						ATP2A1-AS1	RPL28		NFATC3		RASL10A		PLGRKT				ITGA10		GSC2
														ZDHHC11					BPTF	GHSR						NPIPB9	AURKC		PSKH1		GAS2L1		RIC1				PEX11B		GSTT2
														LPCAT1					FDXR	HRG						MIR4721	SYT5		PSMB10		RFPL1S		ERMP1				SEC22B		SERPIND1
														CLPTM1L					FOXJ1	IL1RAP						MIR4517	TNNI3		PSMD7		MORC2		PDCD1LG2				CHD1L		IGLL1
														NKD2					GALK1	KNG1						MIR6862-1	TNNT1		ST3GAL2		PES1		GLIS3-AS1				PDE4DIP		MIF
														EXOC3-AS1					GH1	LPP							ZNF264		SLC12A4		SEC14L2		TPD52L3				SV2A		MMP11
														CCDC127					GH2	NDUFB5							NCR1		SNTB2		OSBP2		IL33				RBM8A		PI4KA
														PLEKHG4B					GRB2	CLDN11							TRAPPC2B		TAT		RHBDD3		TMEM261				PIAS3		2021-09-05
														SLC6A19					GRIN2C	SERPINI1							ZNF460		TERF2		INPP5J		UHRF2				POLR3C		MAPK1
														SLC6A18					H3F3B	SERPINI2							U2AF2		ZNF19		UQCR10		KIAA2026				TXNIP		PRODH
														LRRC14B					ICAM2	PIK3CA							PPP6R1		ZNF23		PLA2G3		GLIS3				CD160		RANBP1
														SDHAP3					MRPL58	PLD1							ZIM2		SLC7A6		MTFP1		PLPP6				NBPF14		SLC7A4
														LOC728613					ITGB4	POLR2H							HSPBP1		ATP6V0D1		TUG1		MIR101-2				RNVU1-7		SLC25A1
														LOC100288152					KCNJ2	PRKCI							UBE2S		DHX38		ZMAT5		MIR4665				RNU1-3		SMARCB1
														MIR4277					KCNJ16	MASP1							CCDC106		IST1		TBC1D10A		RFX3-AS1				RNU1-2		SNRPD3
														LOC100506688					KPNA2	PSMD2							EPN1		CHST4		KREMEN1		CDC37L1-AS1				RNU1-1		TBX1
														LINC01511					LLGL2	RFC4							ZNF580		NUTF2		ASCC2						RNF115		CLDN5
														MIR4457					MAP3K3	SNORA63							GP6		CTCF		KIAA1656						BOLA1		TOP1P2
														MIR4456					PECAM1	TRA2B							ZNF581		NFAT5		RNF185						ACP6		HIRA
														MIR4635					PRKAR1A	SI							PPP1R12C		WWP2		PIK3IP1						GPR89B		UBE2L3
														LOC100996325					PRKCA	ST6GAL1							EPS8L1		DDX19B		EMID1						LINC00869		UFD1L
														CTD-3080P12.3					MAP2K6	SKIL							ZNF444		PHLPP2		SELM						POLR3GL		VPREB1
														LOC101929034					PRPSAP1	SLC2A2							NLRP2		SF3B3		HORMAD2						GNRHR2		ZNF70
														CTD-2194D22.4					PSMC5	SOX2							NAT14		EDC4		DUSP18						LIX1L		ZNF74
														MIR6075					PSMD12	SST							ZNF304		PLA2G15		MORC2-AS1						HFE2		DGCR6
														HRAT5					RPL38	TERC							ZNF471		COG4		CABP7						ANKRD35		LZTR1
																			RPS6KB1	THPO							USP29		VPS4A		RNF215						NBPF12		CLTCL1
																			SCN4A	SEC62							ZNF71		NOB1		SEC14L3						NUDT4P2		DGCR14
																			SRSF2	FXR1							ZNF667		ZDHHC1		SEC14L4						PDIA3P1		CDC45
																			SMARCD2	TP63							ZSCAN5A		PARD6A		SLC35E4						NBPF11		TOP3B
																			SUMO2	CHRD							ISOC2		NIP7		SDC4P						NUDT17		P2RX6
																			SOX9	TNFSF10							BRSK1		TPPP3		CCDC157						NBPF15		SNAP29
																			SRP68	EIF2B5							KMT5C		PRMT7		GATSL3						ANKRD34A		RAB36
																			SSTR2	USP13							FIZ1		HYDIN		SEC14L6						HIST2H2AB		PPM1F
																			TBX2	CLDN1							GALP		DUS2		SNORD125						HIST2H3A		DGCR2
																			AXIN2	MAP3K13							ZNF628		CHTF8		MIR3200						HIST2H2BC		TXNRD2
																			PPM1D	ADIPOQ							ZNF835		TXNL4B		MIR3653						HIST2H2BA		USP18
																			RGS9	ECE2							RDH13		PDPR		MIR3928						NOTCH2NL		HIC2
																			GALR2	ABCC5							ZIM3		LRRC36		HORMAD2-AS1						LINC01138		SPECC1L
																			SPHK1	ALG3							KIR3DL3		DDX19A		MIR6818						LOC388692		CABIN1
																			SLC16A6	KCNMB2							ZNF543		SMPD3								NBPF9		PRAME
																			SLC16A5	IGF2BP2							COX6B2		ZNF821								NUDT4P1		TSSK2
																			SLC9A3R1	CLDN16							NLRP13		VAC14								HIST2H2BF		SDF2L1
																			COG1	PDCD10							NLRP8		CMTR2								FAM72C		PPIL2
																			RECQL5	SLITRK3							NLRP5		DDX28								PPIAL4G		GSTTP1
																			TBX4	NLGN1							ZNF787		TSNAXIP1								FAM231D		DGCR11
																			TMEM94	TNIK							ZFP28		THAP11								NBPF13P		DGCR9
																			MRC2	MCF2L2							SMIM17		RANBP10								PPIAL4D		POM121L1P
																			HELZ	ATP11B							TMEM190		PDF								LOC645166		DGCR5
																			MED13	VPS8							ZNF524		DPEP2								EMBP1		DGCR10
																			DCAF7	RNU6-1							ZNF784		DPEP3								SRGAP2B		FBXW4P1
																			ABCA10	GPR160							NLRP4		ACD								SRGAP2C		TRMT2A
																			ABCA9	FETUB							ZNF542P		FAM65A								PPIAL4A		RSPH14
																			ABCA8	LAMP3							ZNF582		TANGO6								GPR89A		POM121L9P
																			ATP5H	KCNMB3							ZNF583		ESRP2								PPIAL4C		POM121L8P
																			APPBP2	GOLIM4							ZNF579		CENPT								HIST2H3D		YPEL1
																			ST6GALNAC2	ZNF639							NLRP7		CYB5B								FAM72B		ZDHHC8
																			GNA13	PEX5L							NLRP11		GFOD2								FAM72D		VPREB3
																			CD300C	DNAJB11							TMEM86B		PMFBP1								NBPF8		DRICH1
																			TLK2	DCUN1D1							SSC5D		ENKD1								LINC00623		MED15
																			POLG2	KLHL24							ZNF547		SLC7A6OS								LOC728989		UPB1
																			CD300A	TBCCD1							TMEM150B		COG8								PPIAL4E		TUBA8
																			DDX42	P3H2							FAM71E2		UTP4								PFN1P2		DGCR8
																			ARSG	ABCF3							NLRP9		MARVELD3								PDZK1P1		GNB1L
																			GGA3	PARL							RFPL4A		MTSS1L								LOC100132057		SUSD2
																			JMJD6	MFN1							ZSCAN5B		EXOSC6								NBPF10		MRPL40
																			EXOC7	YEATS2							DNAAF3		NRN1L								FCGR1CP		RTN4R
																			ABCA6	MYNN							ZNF582-AS1		ZFP90								NBPF20		SLC2A11
																			ABCA5	EIF5A2							TMEM238		CARMIL2								HYDIN2		C22orf29
																			KCTD2	MCCC1							ZNF470		KCTD19								LINC00624		THAP7
																			WBP2	MRPL47							ZNF805		IL34								LOC100505824		GUCD1
																			CDC42EP4	NCEH1							DUXA		TMED6								MIR5087		TMEM191A
																			NOL11	SLC7A14							SBK2		FUK								SRGAP2-AS1		MYO18B
																			TANC2	SENP2							SHISA7		HCCAT5								SRGAP2D		KLHL22
																			NAT9	GNB4							RFPL4AL1		LOC283922								RNVU1-8		DGCR6L
																			PITPNC1	RTP4							MIMT1		PDXDC2P								LOC101927429		RIMBP3
																			CACNG5	MAGEF1							ZNF667-AS1		CLEC18C								LOC101927468		KIAA1671
																			CACNG4	ZMAT3							SBK3		ATXN1L								LOC101928979		SCARF2
																			SAP30BP	FNDC3B							KIR2DS2		PKD1L3								NBPF25P		GGTLC2
																			NT5C	TBL1XR1							PEG3-AS1		CLEC18A								LOC101929798		GUSBP11
																			CDR2L	ZBBX							ZNF865		C16orf86								RNVU1-4		DERL3
																			MRPS7	LRRC31							LOC101928804		C16orf47								RNVU1-14		IGLL3P
																			RNFT1	MAP6D1							LOC101928886		LOC400541								RNVU1-15		LRP5L
																			HN1	PHC3							ZIM2-AS1		MIR140								RNVU1-20		BMS1P20
																			TUBD1	SPATA16							MIR6802		NPIPB15								RNVU1-17		TUBA3FP
																			TACO1	B3GNT5							MIR6804		CLEC18B								RNVU1-3		C22orf39
																			AMZ2	ACTRT3							MIR6805		SNORD71								RNVU1-1		TANGO2
																			PTRH2	KLHL6							MIR6803		SNORD111								RNVU1-6		ZNF280A
																			SDK2	VWA5B2							MIR7975		SNORD111B								RNVU1-19		SGSM1
																			FAM20A	TMEM41A							LOC105372476		VAC14-AS1								MIR6736		ZNF280B
																			BCAS3	EGFEM1P									LOC100131303								MIR6077		LINC00895
																			TMEM104	CAMK2N2									TAT-AS1								CH17-408M7.1		LINC00896
																			C17orf80	RPL39L									MIR1538								LOC103091866		AIFM3
																			WIPI1	DNAJC19									MIR1972-1										RIMBP3C
																			ST6GALNAC1	FAM131A									SNORA70D										YDJC
																			TEX2	TMEM207									MIR1972-2										ZDHHC8P1
																			GPRC5C	RTP1									LOC100505942										C22orf15
																			CCDC47	TTC14									SMG1P7										CCDC116
																			MIF4GD	WDR49									LOC100506083										TMEM211
																			INTS2	LRRC34									LINC01568										POM121L4P
																			CASKIN2	CCDC50									LINC01572										RGL4
																			SLC25A19	PYDC2									LOC101928035										LOC284865
																			UBE2O	HTR3C									MIR7641-2										MIF-AS1
																			HEATR6	LIPH									MIR6773										PI4KAP2
																			DNAI2	HTR3D									LOC105371328										CCDC188
																			SMURF2	RPL22L1									LOC105371335										LOC388882
																			MRPL38	LOC253573									LOC105376772										LRRC75B
																			MFSD11	NAALADL2																			LOC391322
																			ARMC7	UTS2B																			LRRC74B
																			RHBDF2	HTR3E																			BCRP2
																			NUP85	C3orf70																			CHCHD10
																			MYO15B	TPRG1																			MIR130B
																			LIMD2	CCDC39																			MIR185
																			KCNH6	EHHADH-AS1																			THAP7-AS1
																			VMP1	LPP-AS2																			P2RX6P
																			BRIP1	LRRIQ4																			RIMBP3B
																			QRICH2	SAMD7																			PIWIL3
																			USP32	NMRAL1P1																			FAM230B
																			FAM104A	RTP2																			LOC642643
																			MGC16275	OSTN																			BCRP3
																			FBF1	SOX2-OT																			TMEM191C
																			UNK	TMEM212																			ADORA2A-AS1
																			CEP95	FLJ46066																			POM121L10P
																			TRIM47	FLJ42393																			LL22NC03-63E9.3
																			STRADA	MIR28																			PRAMENP
																			PRR29	SNORD2																			CES5AP1
																			OTOP2	SNORA4																			FAM230A
																			TTYH2	LINC01330																			GSTTP2
																			CYGB	IGF2BP2-AS1																			GSTT2B
																			RNF157	GMNC																			MIR649
																			FTSJ3	SNORA81																			MIR650
																			METTL23	SNORD66																			TMEM191B
																			USH1G	MIR551B																			PI4KAP1
																			CD300LB	MIR569																			LOC729461
																			KIF19	MIR944																			DDTL
																			C17orf64	LOC100128164																			MIR301B
																			MGAT5B	LOC100131635																			LOC100128531
																			CD300LF	SNAR-I																			MIR1286
																			C17orf77	MIR1224																			MIR1306
																			TCAM1P	MIR1248																			IGLL5
																			EFCAB3	LINC01208																			MIR3618
																			LOC146795	LINC00578																			SEPT5-GP1BB
																			LOC146880	LOC100505609																			MIR4761
																			2021-03-10	LINC00888																			LINC01311
																			CEP112	LOC100507661																			MIR5571
																			SLC39A11	MIR4448																			LOC100996335
																			AMZ2P1	MIR4789																			LOC100996415
																			TRIM65	LINC00501																			LOC100996432
																			UNC13D	MIR5588																			SPECC1L-ADORA2A
																			LINC00469	MIR548AQ																			LOC101927859
																			FADS6	NAALADL2-AS3																			LOC101928891
																			HID1	LPP-AS1																			LOC101929374
																			TSEN54	ABCC5-AS1																			PCAT14
																			UBALD2	NLGN1-AS1																			MIR6816
																			LINC00868	KLHL6-AS1																			MIR6817
																			C17orf58	TPRG1-AS2																			LOC102725072
																			MILR1	TPRG1-AS1
																			RAB37	EIF2B5-AS1
																			METTL2A	ADIPOQ-AS1
																			CD300E	TMEM212-AS1
																			NACA2	NAALADL2-AS2
																			OTOP3	NAALADL2-AS1
																			GPR142	LINC01014
																			ZACN	LINC01206
																			LRRC37A3	LOC101928583
																			LOC388406	LINC01209
																			C17orf82	LOC101928739
																			BTBD17	PEX5L-AS2
																			PRR29-AS1	LOC101928882
																			KCNJ2-AS1	LOC101928992
																			SOX9-AS1	LOC101929106
																			LINC00511	LOC101929130
																			LOC400620	P3H2-AS1
																			MIR21	RNU6-7
																			MXRA7	MIR6828
																			TBC1D3P2	MIR7977
																			PLEKHM1P1	KCCAT211
																			LOC440461	LOC102724604
																			CPSF4L	LOC102724699
																			SMIM5	LINCR-0002
																			WFDC21P	RNU6-2
																			TBC1D3P1-DHX40P1	LINC01322
																			LOC653653	LINC01327
																			SCARNA20	KCNMB2-AS1
																			SNORA50C	LOC105374194
																			SNORD1A	LOC105374205
																			SNORD1B	LOC105374244
																			SNORD1C	LOC105374250
																			SNORD104	LOC105374266
																			MIR548D2	HTR3E-AS1
																			MIR633	OSTN-AS1
																			MIR634
																			MIR635
																			MIR636
																			LOC729683
																			PRCD
																			SNORA38B
																			LOC100130520
																			SMIM6
																			CD300LD
																			PRO1804
																			LOC100134391
																			TEN1
																			LOC100287042
																			MIR4315-2
																			MIR4315-1
																			LINC00674
																			LINC00673
																			MIR3678
																			MIR3615
																			MIR548AA2
																			LOC100507002
																			RNF157-AS1
																			SNHG16
																			MIR1273E
																			TEN1-CDK3
																			MIR4737
																			MIR4738
																			MIR4524A
																			MIR3064
																			MIR5047
																			MIR4524B
																			LOC101927755
																			LOC101927855
																			LOC101927877
																			PRKCA-AS1
																			LOC101928021
																			LINC01482
																			LINC01483
																			LINC01028
																			CASC17
																			LOC101928205
																			LOC101928251
																			LOC101928514
																			MIR6080
																			MIR6868
																			MIR6785
																			LINC01152
																			LINC01497
																			LOC102723505
																			LOC102723517
																			HID1-AS1
																			TBX2-AS1
																			ABCA9-AS1
																			LOC105274304
																			LOC105371849
																			LOC105371899
																			SNHG25
																			CRAT40

## Sheet: KIRC
Supplementary Table 5. GISTIC2.0 results of amplified genes in CDC, BLCA, KIRC and KIRP cohorts.
cytoband	5q35.1	3q26.32	Xq11.2	Xq28	1q32.1	1q23.2
q value	1.4538e-78	5.7984e-05	0.0022902	0.018542	0.019792	0.089198
residual q value	1.4538e-78	5.7984e-05	0.0022902	0.018542	0.062181	0.18568
wide peak boundaries	chr5:172426787-180919083	chr3:178075320-179424135	chrX:64783491-64832850	chrX:149943431-150033965	chr1:203882147-205079937	chr1:119981333-188809247
genes in wide peak	BNIP1	PIK3CA	[ZC4H2]	LINC00894	KISS1	hsa-mir-3119-1
	CANX	KCNMB2			MDM4	ABL2
	CLTB	KCNMB3			PIK3C2B	ADAR
	NKX2-5	ZNF639			REN	ALDH9A1
	DBN1	MFN1			CNTN2	APCS
	DRD1	GNB4			SOX13	APOA2
	DUSP1	ZMAT3			LRRN2	FASLG
	F12	LINC01014			PLEKHA6	ARNT
	FGFR4	LOC101928739			NFASC	ASTN1
	FLT4	KCNMB2-AS1			ETNK2	SERPINC1
	GRK6				PPP1R15B	ATP1A2
	GRM6				LINC00628	ATP1A4
	HK3				GOLT1A	ATP1B1
	HNRNPAB				LINC00303	BCL9
	HNRNPH1				LOC101929441	BGLAP
	HRH2					CACNA1E
	LTC4S					CASQ1
	MGAT1					CD1A
	MSX2					CD1B
	MAPK9					CD1C
	PROP1					CD1D
	SLC34A1					CD1E
	SNCB					CD247
	ZNF354A					CD5L
	STC2					CD48
	SQSTM1					CHRNB2
	ATP6V0E1					CKS1B
	PDLIM7					CLK2
	ADAMTS2					COPA
	MAML1					CRABP2
	GFPT2					CRP
	RGS14					CTSK
	CPLX2					CTSS
	LMAN2					DHX9
	MGAT4B					DPT
	B4GALT7					DRD5P2
	RNF44					ECM1
	TBC1D9B					EFNA1
	N4BP3					EFNA3
	FAF2					EFNA4
	ZNF346					ENSA
	TSPAN17					ETV3
	PRELID1					F5
	ZNF354C					FCER1A
	RPL26L1					FCER1G
	C5orf45					FCGR1A
	DDX41					FCGR1B
	NOP16					FCGR2A
	HMP19					FCGR2B
	UIMC1					FCGR3A
	RAB24					FCGR3B
	NEURL1B					FDPS
	FAM193B					FLG
	TMED9					FMO1
	CDHR2					FMO2
	NHP2					FMO3
	RNF130					FMO4
	KIAA1191					FMO5
	ERGIC1					ACKR1
	CLK4					GBA
	CNOT6					GBAP1
	NSD1					GJA5
	GMCL1P1					GJA8
	RMND5B					GLUL
	BTNL8					HDGF
	DOK3					MR1
	ZFP2					HSPA6
	RUFY1					HSPA7
	CPEB4					IFI16
	PRR7					IL6R
	MXD3					ILF2
	THOC3					INSRR
	PHYKPL					IVL
	UNC5A					KCNJ9
	BOD1					KCNJ10
	COL23A1					KCNN3
	SCGB3A1					LAMC1
	SFXN1					LAMC2
	GPRIN1					LMNA
	ZNF354B					LMX1A
	C5orf47					LOR
	OR2Y1					LY9
	CREBRF					MCL1
	HIGD2A					SMCP
	FAM153B					MEF2D
	LOC202181					MGST3
	EIF4E1B					MNDA
	RASGEF1C					MPZ
	SH3PXD2B					MTX1
	LOC285593					MUC1
	FAM153A					MYOC
	ARL10					NCF2
	ZNF454					NDUFS2
	C5orf60					NHLH1
	PRR7-AS1					NIT1
	PFN3					NOTCH2
	ZNF879					NPR1
	SIMC1					NTRK1
	FLJ16171					DDR2
	MIR340					PBX1
	LOC643201					PDC
	ZFP62					PDZK1
	CBY3					PFDN2
	FAM153C					PIGC
	SNORA74B					PI4KB
	LOC728554					PKLR
	AACSP1					PLA2G4A
	LINC00847					PRRX1
	LOC100268168					POU2F1
	MIR1229					PPOX
	MIR1271					PRCC
	MIR4281					PRKAB2
	LOC100507387					PSMB4
	MIR4634					PSMD4
	MIR5003					PTGS2
	HEIH					QSOX1
	LOC100996385					PEX19
	LOC100996419					RAB13
	LOC101928093					RFX5
	LINC01484					RGS4
	LINC01485					RGS16
	LINC01411					RIT1
	LOC101928445					RNASEL
	MIR8056					RNF2
	LINC01574					RNU1-4
	LOC105377763					RORC
						RPS27
						RXRG
						S100A1
						S100A2
						S100A3
						S100A4
						S100A5
						S100A6
						S100A7
						S100A8
						S100A9
						S100A10
						S100A11
						S100A12
						S100A13
						XCL1
						SDHC
						SELE
						SELL
						SELP
						SHC1
						SLAMF1
						SOAT1
						UAP1
						SPRR1A
						SPRR1B
						SPRR2A
						SPRR2B
						SPRR2C
						SPRR2D
						SPRR2E
						SPRR2F
						SPRR2G
						SPRR3
						SPTA1
						SSR2
						XCL2
						VPS72
						THBS3
						TCHH
						TNR
						TOP1P1
						TPM3
						TPR
						CCT3
						TUFT1
						TNFSF4
						UCK2
						USF1
						DAP3
						NPHS2
						HIST2H2AA3
						HIST2H2AC
						HIST2H2BE
						HIST2H4A
						PIP5K1A
						TAGLN2
						ANXA9
						RGS5
						ITGA10
						BLZF1
						VAMP4
						PEA15
						B4GALT3
						ADAM15
						PEX11B
						CREG1
						CD84
						SELENBP1
						TNFSF18
						MPZL1
						SH2D2A
						ANGPTL1
						TBX19
						FCGR2C
						PRPF3
						ARHGEF2
						DEDD
						XPR1
						GPR52
						AIM2
						RASAL2
						ADAMTS4
						SEC22B
						CHD1L
						PRDX6
						PDE4DIP
						SLC25A44
						KIAA0040
						NOS1AP
						ARHGEF11
						CEP350
						SETDB1
						SMG7
						UBAP2L
						SV2A
						DENND4B
						RABGAP1L
						FAM20B
						RBM8A
						NR1I3
						SCAMP3
						ARPC5
						PRG4
						GPA33
						STX6
						SF3B4
						PIAS3
						HAX1
						C1orf61
						SEMA6C
						SLC19A2
						POLR3C
						IVNS1ABP
						TXNIP
						PMVK
						FAM189B
						NES
						OCLM
						JTB
						MTMR11
						MLLT11
						SLC27A3
						TDRKH
						CD160
						CELF3
						PMF1
						DUSP12
						VPS45
						KIAA0907
						KIFAP3
						ATF6
						NMNAT2
						POGZ
						COLGALT2
						RGL1
						SYT11
						PRRC2C
						RPRD2
						SMG5
						NCSTN
						GPR161
						SNAPIN
						RUSC1
						CA14
						CFAP45
						NBPF14
						MPC2
						OLFML2B
						C1orf43
						DNM3
						TOR1AIP1
						CHTOP
						LCE2B
						OR10J1
						SNORD81
						SNORD79
						SNORD80
						SNORD47
						SNORD44
						RNVU1-7
						RNU1-3
						RNU1-2
						RNU1-1
						USP21
						CACYBP
						SLC39A1
						RNF115
						KLHL20
						LAMTOR2
						TMOD4
						NME7
						CERS2
						CRNN
						DCAF8
						F11R
						BOLA1
						ZBTB7B
						RRNAD1
						APH1A
						PLEKHO1
						ACP6
						IER5
						SUCO
						GPR89B
						HSD17B7
						UFC1
						METTL13
						OAZ3
						CD244
						DPM3
						MRPS21
						TMCO1
						ADAMTSL4
						CRCT1
						SWT1
						GON4L
						GPATCH4
						DUSP23
						C1orf27
						C1orf56
						RALGPS2
						MSTO1
						DARS2
						GOLPH3L
						KIRREL
						YY1AP1
						UBE2Q1
						ITLN1
						C1orf112
						FAM63A
						ADCY10
						DCAF6
						ASH1L
						LENEP
						SLC50A1
						SLAMF8
						CDC42SE1
						UBQLN4
						OTUD7B
						RAB25
						PGLYRP4
						RHBG
						SCYL3
						ATP8B2
						VANGL2
						LINC00869
						PBXIP1
						S100A14
						GATAD2B
						CGN
						IGSF9
						ZNF687
						POGK
						HCN3
						KIAA1614
						BRINP2
						CCDC181
						SLAMF7
						CADM3
						PRUNE1
						HAPLN2
						GAS5
						PAPPA2
						BCAN
						TNN
						MRPS14
						SEMA4A
						TOR3A
						RFWD2
						MRPL9
						INTS3
						SCNM1
						LINC00626
						FCRL2
						MRPL24
						TNFAIP8L2
						C1orf54
						PAQR6
						TRIM46
						MROH9
						TARS2
						EDEM3
						FLAD1
						NPL
						OR6N2
						OR6K2
						C1orf21
						NECTIN4
						SNX27
						ANP32E
						SHCBP1L
						TRMT1L
						ISG20L2
						FCRL5
						FCRL4
						NUF2
						HMCN1
						TEX35
						HORMAD1
						TOMM40L
						POLR3GL
						TMEM79
						ACBD6
						ZBTB37
						LCE3D
						FCRLA
						ANKRD36BP1
						MAEL
						RGS8
						SEC16B
						AQP10
						LHX4
						SLAMF9
						PYGO2
						NUP210L
						CENPL
						DUSP27
						RCSD1
						MEX3A
						METTL18
						GORAB
						C1orf105
						PIGM
						IGSF8
						GLMP
						PGLYRP3
						GNRHR2
						SLAMF6
						FCRL1
						FCRL3
						FMO9P
						TSEN15
						FAM129A
						TADA1
						THEM4
						SH2D1B
						GABPB2
						TCHHL1
						RPTN
						TDRD10
						SHE
						KLHDC9
						AXDND1
						OR10J5
						DCST2
						ZNF648
						TEDDM1
						UHMK1
						FCRLB
						LIX1L
						TSACC
						IQGAP3
						NAXE
						OR10T2
						OR6P1
						OR10X1
						OR10Z1
						OR6K6
						OR6N1
						S100A16
						ITLN2
						CREB3L4
						CIART
						HFE2
						ANKRD35
						FAM163A
						OVAAL
						NBPF12
						LELP1
						RC3H1
						DCST1
						METTL11B
						FAM78B
						BNIPL
						LRRC71
						PYHIN1
						TDRD5
						TOR1AIP2
						SPRR4
						TTC24
						NUDT4P2
						PDIA3P1
						LCE4A
						NBPF11
						NUDT17
						FLJ23867
						KRTCAP2
						CRTC2
						LCE5A
						ARHGAP30
						CFAP126
						TIPRL
						RIIAD1
						THEM5
						SLC9C2
						NBPF15
						ANKRD34A
						RUSC1-AS1
						LOC284648
						SMG7-AS1
						C1orf204
						C1orf111
						LINC01142
						HIST2H2AB
						HIST2H3A
						HIST2H2BC
						HIST2H2BA
						S100A7A
						LINGO4
						FLG-AS1
						RXFP4
						ANKRD45
						CCDC190
						LOC343052
						OR10R2
						FCRL6
						LCE1A
						LCE1B
						LCE1C
						LCE1D
						LCE1E
						LCE1F
						LCE2A
						LCE2C
						LCE2D
						LCE3A
						LCE3B
						LCE3C
						LCE3E
						RGSL1
						CYCSP52
						PEAR1
						SFT2D2
						ILDR2
						NOTCH2NL
						LINC01138
						LOC388692
						LYSMD1
						HRNR
						FLG2
						C1orf189
						FMO6P
						LINC00272
						VHLL
						OR10K2
						OR10K1
						OR6Y1
						OR6K3
						VSIG8
						C1orf226
						LOC400794
						C1orf220
						LINC01344
						NBPF9
						APOBEC4
						MIR199A2
						MIR214
						MIR9-1
						NUDT4P1
						HIST2H2BF
						ETV3L
						LRRC52
						LOC440700
						NBPF18P
						OR10J3
						KPRP
						LCE6A
						SUMO1P3
						FAM72C
						ADAMTSL4-AS1
						PRR9
						MIR488
						SNORD74
						RPL31P11
						PPIAL4G
						FAM231D
						NBPF13P
						PPIAL4D
						LOC645166
						ASH1L-AS1
						POU5F1P4
						S100A7L2
						LOC646268
						EMBP1
						SRGAP2B
						SRGAP2C
						PPIAL4A
						GPR89A
						PPIAL4C
						HIST2H3D
						FAM72B
						PCP4L1
						SCARNA3
						SCARNA4
						SNORA80E
						SNORD75
						SNORD76
						SNORD77
						SNORD78
						MIR554
						MIR555
						MIR556
						MIR557
						MIR92B
						FAM72D
						NBPF8
						LINC00623
						LOC728989
						LOC729867
						LOC730102
						LOC730159
						PPIAL4E
						PFN1P2
						MIR765
						PDZK1P1
						MIR190B
						MIR921
						C1orf68
						MSTO2P
						LOC100131107
						TSTD1
						CADM3-AS1
						LOC100132057
						LOC100132111
						NBPF10
						FCGR1CP
						LOC100147773
						C2CD4D
						GM140
						GS1-279B7.1
						NBPF20
						HYDIN2
						LINC00624
						MIR1295A
						RASAL2-AS1
						MIR1255B2
						LOC100422212
						MIR3119-1
						MIR4259
						MIR3120
						MIR4257
						MIR3119-2
						MIR4258
						MIR3121
						MIR3658
						LINC01133
						LOC100505666
						LOC100505795
						LOC100505824
						LOC100505918
						LOC100506023
						GAS5-AS1
						LOC100507670
						PMF1-BGLAP
						LHX4-AS1
						TNFAIP8L2-SCNM1
						MIR4424
						MIR4654
						DNM3OS
						MIR1295B
						MIR5698
						MIR5087
						MIR5187
						SRGAP2-AS1
						FALEC
						UBE2Q1-AS1
						DNM3-IT1
						SRGAP2D
						RNVU1-8
						LOC101927429
						LOC101927468
						GBAT2
						LOC101928009
						LOC101928034
						LOC101928120
						LOC101928177
						LOC101928372
						LOC101928404
						LINC01363
						LOC101928565
						LOC101928596
						LOC101928650
						LOC101928673
						LOC101928696
						LOC101928751
						LOC101928778
						LOC101928973
						LOC101928979
						LINC01350
						NBPF25P
						LOC101929798
						RNVU1-4
						RNVU1-14
						RNVU1-15
						RNVU1-20
						RNVU1-17
						RNVU1-3
						RNVU1-1
						RNVU1-6
						RNVU1-19
						LINC00970
						MIR6737
						MIR6738
						MIR6878
						MIR6736
						MIR6077
						MIR8083
						CH17-408M7.1
						LOC102724601
						LOC102724661
						LOC102724919
						LOC103091866
						PACERR
						LINC01036
						LOC105371433
						LOC105371458
						LINC01037
						SCARNA26A
						SCARNA26B
						SNORA103
						POP3

## Sheet: KIRP
Supplementary Table 5. GISTIC2.0 results of amplified genes in CDC, BLCA, KIRC and KIRP cohorts.
cytoband	7q31.2	2q32.1	5q35.3	17q23.2	12q15	7p11.2	17q25.3	2p23.2	3q26.31
q value	5.9333e-06	0.0043654	0.015451	0.0026424	0.11288	0.12777	0.0054632	0.20034	0.23416
residual q value	5.9333e-06	0.0043654	0.015451	0.05471	0.11288	0.12777	0.19056	0.20034	0.23416
wide peak boundaries	chr7:116603534-117167295	chr2:184940727-184960067	chr5:169204302-181538259	chr17:50564605-83257441	chr12:68784241-69675085	chr7:56527356-57134458	chr17:50564605-83257441	chr2:27767353-28524799	chr3:168091133-198295559
genes in wide peak	CAPZA2	[ZNF804A]	BNIP1	AANAT	CPM	ZNF479	AANAT	FOSL2	ACTL6A
	MET		CANX	ACOX1	LYZ	LOC401357	ACOX1	MRPL33	AHSG
	ST7		CLTB	ACTG1	MDM2	LOC100130849	ACTG1	BRE	APOD
	ST7-AS1		NKX2-5	BIRC5	YEATS4	MIR4283-2	BIRC5	RBKS	BCL6
	ST7-AS2		DBN1	APOH	CCT2	MIR4283-1	APOH	PLB1	BDH1
	ST7-OT4		DOCK2	ARHGDIA	FRS2	LOC101928401	ARHGDIA	FLJ31356	AP2M1
	LINC01510		DRD1	CA4	CPSF6		CA4	BRE-AS1	CLCN2
	MIR6132		DUSP1	CACNG1	BEST3		CACNG1	MIR4263	CPN2
			F12	CD7	LRRC10		CD7	LOC100505716	CRYGS
			FGFR4	CD79B	LOC100130075		CD79B	LOC100505736	DGKG
			FOXI1	CDK3	MIR1279		CDK3		DLG1
			FLT4	CLTC	MIR3913-2		CLTC		DVL3
			GABRP	COX11	MIR3913-1		COX11		ECT2
			GRK6	CSH1			CSH1		EHHADH
			GRM6	CSH2			CSH2		EIF4A2
			HK3	CSHL1			CSHL1		EIF4G1
			HNRNPAB	CSNK1D			CSNK1D		EPHB3
			HNRNPH1	SLC25A10			SLC25A10		ETV5
			HRH2	CYB561			CYB561		MECOM
			KCNMB1	ACE			ACE		FGF12
			LCP2	DDX5			DDX5		GHSR
			LTC4S	ERN1			ERN1		GP5
			MGAT1	EVPL			EVPL		HRG
			MSX2	BPTF			BPTF		HES1
			NPM1	FASN			FASN		IL1RAP
			MAPK9	FDXR			FDXR		KNG1
			PROP1	FOXJ1			FOXJ1		LPP
			SLC34A1	GAA			GAA		MELTF
			SLIT3	GALK1			GALK1		MUC4
			SNCB	GCGR			GCGR		NDUFB5
			STK10	GH1			GH1		OPA1
			ZNF354A	GH2			GH2		CLDN11
			STC2	UTS2R			UTS2R		PAK2
			FGF18	GPS1			GPS1		PCYT1A
			SQSTM1	GRB2			GRB2		PIK3CA
			ATP6V0E1	GRIN2C			GRIN2C		PLD1
			PDLIM7	H3F3B			H3F3B		POLR2H
			ADAMTS2	HLF			HLF		PPP1R2
			MAML1	ICAM2			ICAM2		PRKCI
			GFPT2	MRPL58			MRPL58		MASP1
			RACK1	FOXK2			FOXK2		PSMD2
			RGS14	ITGB4			ITGB4		RFC4
			CPLX2	KCNJ2			KCNJ2		SNORA63
			BTNL3	KCNJ16			KCNJ16		RPL35A
			LMAN2	KPNA2			KPNA2		TRA2B
			MGAT4B	LGALS3BP			LGALS3BP		ST6GAL1
			B4GALT7	LLGL2			LLGL2		SKIL
			RNF44	LPO			LPO		SLC2A2
			TBC1D9B	MAFG			MAFG		SOX2
			N4BP3	MAP3K3			MAP3K3		SST
			FAF2	MPO			MPO		TERC
			FBXW11	TRIM37			TRIM37		TFRC
			ZNF346	NME1			NME1		THPO
			TSPAN17	NME2			NME2		SEC62
			OR2V1	NPTX1			NPTX1		FXR1
			PRELID1	P4HB			P4HB		TP63
			TLX3	PDE6G			PDE6G		CHRD
			KCNIP1	PECAM1			PECAM1		TNFSF10
			ZNF354C	2021-09-04			2021-09-04		EIF2B5
			RPL26L1	PRKAR1A			PRKAR1A		USP13
			C5orf45	PRKCA			PRKCA		CLDN1
			DDX41	MAP2K6			MAP2K6		MAP3K13
			NOP16	PRPSAP1			PRPSAP1		ADIPOQ
			HMP19	PSMC5			PSMC5		RUBCN
			UIMC1	PSMD12			PSMD12		ECE2
			RAB24	PYCR1			PYCR1		ABCC5
			NEURL1B	PCYT2			PCYT2		TNK2
			FAM193B	RAC3			RAC3		ALG3
			TMED9	RAD51C			RAD51C		KCNMB2
			CDHR2	RFNG			RFNG		IGF2BP2
			SPDL1	RPL38			RPL38		CLDN16
			NHP2	MRPL12			MRPL12		NLGN1
			RNF130	RPS6KB1			RPS6KB1		NCBP2
			KIAA1191	SCN4A			SCN4A		TNIK
			ERGIC1	SEC14L1			SEC14L1		MCF2L2
			CLK4	SECTM1			SECTM1		ATP11B
			CNOT6	SRSF1			SRSF1		VPS8
			NSD1	SRSF2			SRSF2		ACAP2
			GMCL1P1	SGSH			SGSH		UBXN7
			RMND5B	SMARCD2			SMARCD2		RNU6-1
			RANBP17	SUMO2			SUMO2		GPR160
			BTNL8	SOX9			SOX9		FETUB
			DOK3	SRP68			SRP68		LAMP3
			ZFP2	SSTR2			SSTR2		KCNMB3
			RUFY1	SUPT4H1			SUPT4H1		GOLIM4
			CPEB4	TBCD			TBCD		ZNF639
			PRR7	TBX2			TBX2		PEX5L
			OR4F16	TIMP2			TIMP2		DNAJB11
			TRIM7	TK1			TK1		DCUN1D1
			MXD3	TRIM25			TRIM25		KLHL24
			THOC3	VEZF1			VEZF1		PIGX
			TRIM52	COIL			COIL		TBCCD1
			PHYKPL	AKAP1			AKAP1		P3H2
			UNC5A	EPX			EPX		ABCF3
			TRIM41	AXIN2			AXIN2		LSG1
			BOD1	PPM1D			PPM1D		PARL
			COL23A1	DGKE			DGKE		MFN1
			UBTD2	CBX4			CBX4		YEATS2
			SCGB3A1	DNAH17			DNAH17		MYNN
			SFXN1	ABCC3			ABCC3		EIF5A2
			GPRIN1	RGS9			RGS9		MCCC1
			ZNF354B	GALR2			GALR2		HRASLS
			C5orf47	SPHK1			SPHK1		MRPL47
			C5orf58	CACNA1G			CACNA1G		NCEH1
			OR2Y1	SOCS3			SOCS3		SLC7A14
			CREBRF	SPAG9			SPAG9		SENP2
			BTNL9	MTMR4			MTMR4		GNB4
			HIGD2A	SLC16A6			SLC16A6		RTP4
			FAM153B	SLC16A5			SLC16A5		MAGEF1
			LOC202181	SLC16A3			SLC16A3		ZMAT3
			EIF4E1B	SYNGR2			SYNGR2		FNDC3B
			RASGEF1C	HGS			HGS		ATP13A3
			LINC01366	NOG			NOG		TBL1XR1
			EFCAB9	TSPOAP1			TSPOAP1		LRRC31
			SH3PXD2B	CYTH1			CYTH1		MAP6D1
			LOC285593	SLC9A3R1			SLC9A3R1		PHC3
			FAM153A	COG1			COG1		PIGZ
			ARL10	RECQL5			RECQL5		SPATA16
			OR2V2	PGS1			PGS1		B3GNT5
			ZNF454	TBX4			TBX4		IQCG
			C5orf60	AATK			AATK		ATP13A4
			PRR7-AS1	TMEM94			TMEM94		FYTTD1
			PFN3	EIF4A3			EIF4A3		ACTRT3
			ZNF879	MRC2			MRC2		MGC2889
			SIMC1	HELZ			HELZ		LRCH3
			FLJ16171	MED13			MED13		CEP19
			MIR340	TOM1L1			TOM1L1		LMLN
			SNORD95	TOB1			TOB1		KLHL6
			SNORD96A	ALYREF			ALYREF		VWA5B2
			LOC643201	DCAF7			DCAF7		TMEM41A
			ZFP62	ABCA10			ABCA10		TMEM44
			SMIM23	ABCA9			ABCA9		EGFEM1P
			CBY3	ABCA8			ABCA8		CAMK2N2
			FAM153C	BAIAP2			BAIAP2		TM4SF19
			SNORA74B	ATP5H			ATP5H		RPL39L
			MIR585	APPBP2			APPBP2		DNAJC19
			LOC728554	ST6GALNAC2			ST6GALNAC2		FAM131A
			AACSP1	GNA13			GNA13		ZDHHC19
			LINC00847	2021-09-09			2021-09-09		LRRC15
			OR4F29	CD300C			CD300C		FAM43A
			FAM196B	RAB40B			RAB40B		TMEM207
			LOC100132062	TLK2			TLK2		RTP1
			LOC100268168	POLG2			POLG2		TTC14
			LOC100288254	CD300A			CD300A		LRRC34
			MIR1229	TMC6			TMC6		MB21D2
			MIR1271	DDX42			DDX42		XXYLT1
			MIR4281	PPM1E			PPM1E		CCDC50
			MIR3912	ARSG			ARSG		PYDC2
			LINC01187	CEP131			CEP131		NCBP2-AS2
			LOC100507387	GGA3			GGA3		RNF168
			TRIM52-AS1	JMJD6			JMJD6		HTR3C
			MIR4634	EXOC7			EXOC7		LIPH
			MIR4638	ABCA6			ABCA6		HTR3D
			MIR378E	ABCA5			ABCA5		RPL22L1
			MIR5003	KCTD2			KCTD2		SLC51A
			HEIH	MMD			MMD		FBXO45
			LOC100996385	WBP2			WBP2		MUC20
			LOC100996419	CDC42EP4			CDC42EP4		SENP5
			CTD-2270F17.1	FSCN2			FSCN2		LOC220729
			LOC101928093	NOL11			NOL11		LOC253573
			LINC01484	TANC2			TANC2		NAALADL2
			LINC01485	NAT9			NAT9		TCTEX1D2
			LINC01411	PITPNC1			PITPNC1		SMCO1
			LOC101928445	NARF			NARF		SDHAP1
			CTC-338M12.4	OR4D1			OR4D1		UTS2B
			MIR8056	CACNG5			CACNG5		HTR3E
			MIR8089	CACNG4			CACNG4		C3orf70
			LINC01574	SAP30BP			SAP30BP		TPRG1
			LOC102577426	NT5C			NT5C		LOC285389
			LOC105377716	CDR2L			CDR2L		CCDC39
			LOC105377763	MRPS7			MRPS7		EHHADH-AS1
				UTP18			UTP18		LPP-AS2
				RNFT1			RNFT1		LRRIQ4
				HN1			HN1		SAMD7
				TUBD1			TUBD1		NMRAL1P1
				DCXR			DCXR		RTP2
				TACO1			TACO1		OSTN
				AMZ2			AMZ2		ATP13A5
				ANAPC11			ANAPC11		SOX2-OT
				SIRT7			SIRT7		WDR53
				MRPS23			MRPS23		ANKRD18DP
				PTRH2			PTRH2		NRROS
				LUC7L3			LUC7L3		TMEM212
				SDK2			SDK2		FLJ46066
				FAM20A			FAM20A		FLJ42393
				MBTD1			MBTD1		LINC00884
				BCAS3			BCAS3		LINC00885
				TMEM104			TMEM104		MIR28
				RNF43			RNF43		LINC00969
				MKS1			MKS1		SNORD2
				LINC00483			LINC00483		SNORA4
				C17orf80			C17orf80		IGF2BP2-AS1
				CCDC40			CCDC40		GMNC
				WIPI1			WIPI1		LOC647323
				SMG8			SMG8		SNORA81
				TMEM100			TMEM100		SNORD66
				MSX2P1			MSX2P1		MIR551B
				NPLOC4			NPLOC4		MIR569
				PRR11			PRR11		MIR570
				ST6GALNAC1			ST6GALNAC1		SDHAP2
				TEX2			TEX2		FAM157A
				GPRC5C			GPRC5C		MIR922
				TEX14			TEX14		MIR944
				WDR45B			WDR45B		DPPA2P3
				CA10			CA10		LOC100128164
				CCDC47			CCDC47		LINC00887
				CBX8			CBX8		LOC100131635
				MIF4GD			MIF4GD		SNAR-I
				INTS2			INTS2		MIR1224
				CASKIN2			CASKIN2		MIR1248
				RPTOR			RPTOR		MIR3137
				BAHCC1			BAHCC1		LINC01208
				USP36			USP36		LINC00578
				RNF213			RNF213		LOC100505609
				TNRC6C			TNRC6C		LINC00888
				PCTP			PCTP		LOC100505920
				SCPEP1			SCPEP1		MFI2-AS1
				SLC25A19			SLC25A19		DLG1-AS1
				UBE2O			UBE2O		TMEM44-AS1
				HEATR6			HEATR6		LOC100507391
				DUS1L			DUS1L		LOC100507661
				FN3K			FN3K		TM4SF19-TCTEX1D2
				DNAI2			DNAI2		MIR4448
				SMURF2			SMURF2		MIR4797
				ENGASE			ENGASE		MIR4789
				MRPL38			MRPL38		LINC00501
				ASPSCR1			ASPSCR1		MIR5588
				CARD14			CARD14		MIR548AQ
				MFSD11			MFSD11		NAALADL2-AS3
				C17orf62			C17orf62		LPP-AS1
				ARMC7			ARMC7		OPA1-AS1
				CHMP6			CHMP6		LMLN-AS1
				RHBDF2			RHBDF2		ABCC5-AS1
				DHX40			DHX40		FGF12-AS1
				FN3KRP			FN3KRP		FGF12-AS3
				OGFOD3			OGFOD3		NLGN1-AS1
				ZNF750			ZNF750		KLHL6-AS1
				NUP85			NUP85		TPRG1-AS2
				MYO15B			MYO15B		UBXN7-AS1
				FAAP100			FAAP100		TPRG1-AS1
				LIMD2			LIMD2		EIF2B5-AS1
				KCNH6			KCNH6		ADIPOQ-AS1
				VMP1			VMP1		TM4SF19-AS1
				TSPAN10			TSPAN10		ATP13A5-AS1
				BRIP1			BRIP1		TMEM212-AS1
				QRICH2			QRICH2		NAALADL2-AS2
				KIF2B			KIF2B		NAALADL2-AS1
				USP32			USP32		LINC01014
				CBX2			CBX2		XXYLT1-AS1
				FAM104A			FAM104A		LINC01206
				MGC16275			MGC16275		XXYLT1-AS2
				FBF1			FBF1		LOC101928583
				UNK			UNK		LINC01209
				CEP95			CEP95		LOC101928739
				TRIM47			TRIM47		PEX5L-AS2
				ANKRD40			ANKRD40		LOC101928882
				STRADA			STRADA		LOC101928992
				PRR29			PRR29		LOC101929106
				MAFG-AS1			MAFG-AS1		LOC101929130
				OTOP2			OTOP2		P3H2-AS1
				TTYH2			TTYH2		ATP13A4-AS1
				CYGB			CYGB		LOC101929337
				RNF157			RNF157		LOC101929697
				C1QTNF1			C1QTNF1		LINC01063
				PPP1R27			PPP1R27		RNU6-7
				FTSJ3			FTSJ3		MIR6828
				METTL23			METTL23		MIR7977
				HSF5			HSF5		MIR6829
				OR4D2			OR4D2		KCCAT211
				MSI2			MSI2		LOC102724604
				SLC38A10			SLC38A10		LOC102724699
				CANT1			CANT1		LINCR-0002
				USH1G			USH1G		RNU6-2
				CD300LB			CD300LB		KCNMB2-AS1
				KIF19			KIF19		LOC105374205
				C17orf64			C17orf64		LOC105374244
				WFIKKN2			WFIKKN2		LOC105374250
				TBC1D16			TBC1D16		LOC105374266
				AFMID			AFMID		LOC105374297
				DYNLL2			DYNLL2		HTR3E-AS1
				MGAT5B			MGAT5B		OSTN-AS1
				TEPSIN			TEPSIN
				B3GNTL1			B3GNTL1
				RBFOX3			RBFOX3
				CD300LF			CD300LF
				C17orf77			C17orf77
				TCAM1P			TCAM1P
				EFCAB3			EFCAB3
				LOC146795			LOC146795
				LOC146880			LOC146880
				NOTUM			NOTUM
				TMC8			TMC8
				ANKFN1			ANKFN1
				2021-03-10			2021-03-10
				CEP112			CEP112
				CENPX			CENPX
				LRRC45			LRRC45
				SLC39A11			SLC39A11
				AMZ2P1			AMZ2P1
				TRIM65			TRIM65
				UNC13D			UNC13D
				MTVR2			MTVR2
				STXBP4			STXBP4
				MYADML2			MYADML2
				NPB			NPB
				LINC00469			LINC00469
				FADS6			FADS6
				HID1			HID1
				TSEN54			TSEN54
				UBALD2			UBALD2
				LINC00868			LINC00868
				TMEM235			TMEM235
				CCDC57			CCDC57
				HEXDC			HEXDC
				C17orf58			C17orf58
				MILR1			MILR1
				C17orf47			C17orf47
				SLC26A11			SLC26A11
				ENDOV			ENDOV
				GDPD1			GDPD1
				NDUFAF8			NDUFAF8
				LINC00482			LINC00482
				TMEM105			TMEM105
				METRNL			METRNL
				RAB37			RAB37
				METTL2A			METTL2A
				C17orf67			C17orf67
				ENPP7			ENPP7
				OXLD1			OXLD1
				CCDC137			CCDC137
				ARL16			ARL16
				CD300E			CD300E
				NACA2			NACA2
				OTOP3			OTOP3
				SKA2			SKA2
				MCRIP1			MCRIP1
				GPR142			GPR142
				ZACN			ZACN
				LRRC37A3			LRRC37A3
				RNF126P1			RNF126P1
				YPEL2			YPEL2
				LOC388406			LOC388406
				C17orf82			C17orf82
				BTBD17			BTBD17
				AATK-AS1			AATK-AS1
				RPL23AP87			RPL23AP87
				TOB1-AS1			TOB1-AS1
				PRR29-AS1			PRR29-AS1
				KCNJ2-AS1			KCNJ2-AS1
				SOX9-AS1			SOX9-AS1
				LINC00511			LINC00511
				LOC400620			LOC400620
				FLJ45079			FLJ45079
				TEX19			TEX19
				CUEDC1			CUEDC1
				MIR142			MIR142
				MIR21			MIR21
				MIR301A			MIR301A
				MXRA7			MXRA7
				LOC440446			LOC440446
				TBC1D3P2			TBC1D3P2
				PLEKHM1P1			PLEKHM1P1
				LOC440461			LOC440461
				BAIAP2-AS1			BAIAP2-AS1
				MIR338			MIR338
				CPSF4L			CPSF4L
				SMIM5			SMIM5
				WFDC21P			WFDC21P
				TBC1D3P1-DHX40P1			TBC1D3P1-DHX40P1
				LOC653653			LOC653653
				NME1-NME2			NME1-NME2
				SNHG20			SNHG20
				SCARNA20			SCARNA20
				SCARNA16			SCARNA16
				SNORA50C			SNORA50C
				SNORD1A			SNORD1A
				SNORD1B			SNORD1B
				SNORD1C			SNORD1C
				SNORD104			SNORD104
				MIR548D2			MIR548D2
				MIR633			MIR633
				MIR634			MIR634
				MIR635			MIR635
				MIR636			MIR636
				MIR657			MIR657
				LOC729683			LOC729683
				PRCD			PRCD
				MIR454			MIR454
				SNORA38B			SNORA38B
				LOC100130370			LOC100130370
				LOC100130520			LOC100130520
				SMIM6			SMIM6
				TNRC6C-AS1			TNRC6C-AS1
				CD300LD			CD300LD
				LOC100132174			LOC100132174
				PRO1804			PRO1804
				LOC100134391			LOC100134391
				TEN1			TEN1
				C17orf99			C17orf99
				LOC100287042			LOC100287042
				LOC100294362			LOC100294362
				MIR1250			MIR1250
				MIR4316			MIR4316
				MIR3065			MIR3065
				MIR3186			MIR3186
				MIR4315-2			MIR4315-2
				MIR4315-1			MIR4315-1
				LINC00674			LINC00674
				LINC00673			LINC00673
				MIR3614			MIR3614
				MIR3678			MIR3678
				MIR3615			MIR3615
				MIR548AA2			MIR548AA2
				C17orf112			C17orf112
				TSPOAP1-AS1			TSPOAP1-AS1
				LOC100507002			LOC100507002
				RNF157-AS1			RNF157-AS1
				SNHG16			SNHG16
				LOC100507351			LOC100507351
				C1QTNF1-AS1			C1QTNF1-AS1
				MIR1273E			MIR1273E
				TEN1-CDK3			TEN1-CDK3
				MIR1268B			MIR1268B
				MIR4739			MIR4739
				MIR4525			MIR4525
				MIR4729			MIR4729
				MIR4737			MIR4737
				MIR4736			MIR4736
				MIR4738			MIR4738
				MIR4740			MIR4740
				MIR4524A			MIR4524A
				MIR4730			MIR4730
				MIR3064			MIR3064
				MIR5047			MIR5047
				HP09025			HP09025
				CEP295NL			CEP295NL
				MIR4524B			MIR4524B
				LOC100996291			LOC100996291
				DNAH17-AS1			DNAH17-AS1
				LOC101927274			LOC101927274
				LOC101927539			LOC101927539
				LOC101927557			LOC101927557
				CCDC182			CCDC182
				LOC101927666			LOC101927666
				SEPT4-AS1			SEPT4-AS1
				LINC01476			LINC01476
				LOC101927755			LOC101927755
				LOC101927855			LOC101927855
				LOC101927877			LOC101927877
				PRKCA-AS1			PRKCA-AS1
				LOC101928021			LOC101928021
				LINC01482			LINC01482
				LINC01483			LINC01483
				LINC01028			LINC01028
				CASC17			CASC17
				LOC101928205			LOC101928205
				LOC101928251			LOC101928251
				LOC101928514			LOC101928514
				LOC101928674			LOC101928674
				LOC101928710			LOC101928710
				LOC101928738			LOC101928738
				LOC101928766			LOC101928766
				LOC101928855			LOC101928855
				LOC101929511			LOC101929511
				LOC101929552			LOC101929552
				MIR6080			MIR6080
				MIR6786			MIR6786
				MIR6787			MIR6787
				MIR6868			MIR6868
				MIR6516			MIR6516
				MIR6785			MIR6785
				MIR8059			MIR8059
				LINC01152			LINC01152
				LINC01497			LINC01497
				LOC102723505			LOC102723505
				LOC102723517			LOC102723517
				HID1-AS1			HID1-AS1
				TBX2-AS1			TBX2-AS1
				ABCA9-AS1			ABCA9-AS1
				LOC105274304			LOC105274304
				LOC105371849			LOC105371849
				LOC105371899			LOC105371899
				LOC105371907			LOC105371907
				LOC105371925			LOC105371925
				SNHG25			SNHG25
				CRAT40			CRAT40
				SNORD134			SNORD134
