# Supplementary material for: A genomic mutation spectrum of collecting duct carcinoma in the Chinese population
Source: BMC Med Genomics. 2022 Jan 3;15:1. doi: 10.1186/s12920-021-01143-2 (PMC8722201; doi:10.1186/s12920-021-01143-2)
Supplement: Supplementary file 10 — Additional file 10: Table S6. Details of pathway-level alterations across the CDC, BLCA, KIRC and KIRP cohorts considering the single nucleotide variants (SNV). [file 12920_2021_1143_MOESM10_ESM.xlsx]

## Sheet: CDC
Supplementary Table 6. Details of pathway-level alterations across the CDC, BLCA, KIRC and KIRP cohorts considering the single nucleotide variants (SNV).
	Pathway	CGC	OG_TSG	SNV_CDC(10)_Sample	SNV_CDC(10)_N	SNV_CDC(10)_Freq	1RT000964	1RT000965	1RT000966	1RT000968	1RT000969	1RT000970	1RT000972	1RT000973	1RT000975	1RT000984
MDM2	p53/Rb pathway	1	oncogene		0	0	0	0	0	0	0	0	0	0	0	0
CDKN2A	Cell Cycel pathway;p53/Rb pathway	1	TSG	1RT000973	1	0.1	0	0	0	0	0	0	0	1	0	0
TP53	p53/Rb pathway	1	oncogene, TSG	1RT000969	1	0.1	0	0	0	0	1	0	0	0	0	0
ATM	DNA repair pathway;p53/Rb pathway	1	TSG	1RT000964	1	0.1	1	0	0	0	0	0	0	0	0	0
CHEK2	DNA repair pathway	1	TSG		0	0	0	0	0	0	0	0	0	0	0	0
TAOK3	Hippo pathway	0			0	0	0	0	0	0	0	0	0	0	0	0
TAOK1	Hippo pathway	0			0	0	0	0	0	0	0	0	0	0	0	0
TAOK2	Hippo pathway	0			0	0	0	0	0	0	0	0	0	0	0	0
DCHS1	Hippo pathway	0			0	0	0	0	0	0	0	0	0	0	0	0
FAT1	Hippo pathway	1	TSG		0	0	0	0	0	0	0	0	0	0	0	0
FAT3	Hippo pathway	1			0	0	0	0	0	0	0	0	0	0	0	0
DCHS2	Hippo pathway	0		1RT000965	1	0.1	0	1	0	0	0	0	0	0	0	0
FAT2	Hippo pathway	0			0	0	0	0	0	0	0	0	0	0	0	0
FAT4	Hippo pathway	1	TSG		0	0	0	0	0	0	0	0	0	0	0	0
SAV1	Hippo pathway	0			0	0	0	0	0	0	0	0	0	0	0	0
MOB1A	Hippo pathway	0			0	0	0	0	0	0	0	0	0	0	0	0
STK3	Hippo pathway	0			0	0	0	0	0	0	0	0	0	0	0	0
NF2	Hippo pathway	1	TSG	1RT000964	1	0.1	1	0	0	0	0	0	0	0	0	0
LATS2	Hippo pathway	0			0	0	0	0	0	0	0	0	0	0	0	0
MOB1B	Hippo pathway	0			0	0	0	0	0	0	0	0	0	0	0	0
STK4	Hippo pathway	0			0	0	0	0	0	0	0	0	0	0	0	0
WWC1	Hippo pathway	0			0	0	0	0	0	0	0	0	0	0	0	0
CRB1	Hippo pathway	0			0	0	0	0	0	0	0	0	0	0	0	0
YAP1	Hippo pathway	0			0	0	0	0	0	0	0	0	0	0	0	0
CRB2	Hippo pathway	0		1RT000965	1	0.1	0	1	0	0	0	0	0	0	0	0
TAZ	Hippo pathway	0			0	0	0	0	0	0	0	0	0	0	0	0
PTPN14	Hippo pathway	0			0	0	0	0	0	0	0	0	0	0	0	0
CSNK1D	Hippo pathway	0			0	0	0	0	0	0	0	0	0	0	0	0
TEAD2	Hippo pathway	0			0	0	0	0	0	0	0	0	0	0	0	0
WIF1	WNT pathway	1	TSG		0	0	0	0	0	0	0	0	0	0	0	0
SFRP4	WNT pathway	1	TSG		0	0	0	0	0	0	0	0	0	0	0	0
SFRP1	WNT pathway	0			0	0	0	0	0	0	0	0	0	0	0	0
SFRP5	WNT pathway	0			0	0	0	0	0	0	0	0	0	0	0	0
SFRP2	WNT pathway	0			0	0	0	0	0	0	0	0	0	0	0	0
DKK1	WNT pathway	0			0	0	0	0	0	0	0	0	0	0	0	0
DKK2	WNT pathway	0			0	0	0	0	0	0	0	0	0	0	0	0
DKK3	WNT pathway	0			0	0	0	0	0	0	0	0	0	0	0	0
DKK4	WNT pathway	0			0	0	0	0	0	0	0	0	0	0	0	0
LRP5	WNT pathway	0			0	0	0	0	0	0	0	0	0	0	0	0
LRP6	WNT pathway	0			0	0	0	0	0	0	0	0	0	0	0	0
RNF43	WNT pathway	1	TSG		0	0	0	0	0	0	0	0	0	0	0	0
ZNRF3	WNT pathway	1	TSG		0	0	0	0	0	0	0	0	0	0	0	0
GSK3B	WNT pathway	0			0	0	0	0	0	0	0	0	0	0	0	0
APC	WNT pathway	1	TSG		0	0	0	0	0	0	0	0	0	0	0	0
CTNNB1	WNT pathway	1	oncogene		0	0	0	0	0	0	0	0	0	0	0	0
AXIN1	WNT pathway	1	TSG		0	0	0	0	0	0	0	0	0	0	0	0
AXIN2	WNT pathway	1	TSG		0	0	0	0	0	0	0	0	0	0	0	0
AMER1	WNT pathway	1	TSG		0	0	0	0	0	0	0	0	0	0	0	0
TCF7	WNT pathway	0			0	0	0	0	0	0	0	0	0	0	0	0
TCF7L1	WNT pathway	0			0	0	0	0	0	0	0	0	0	0	0	0
TCF7L2	WNT pathway	1	oncogene		0	0	0	0	0	0	0	0	0	0	0	0
TLE1	WNT pathway	0			0	0	0	0	0	0	0	0	0	0	0	0
TLE2	WNT pathway	0			0	0	0	0	0	0	0	0	0	0	0	0
TLE3	WNT pathway	0			0	0	0	0	0	0	0	0	0	0	0	0
TLE4	WNT pathway	0			0	0	0	0	0	0	0	0	0	0	0	0
EGFR	RAS-RAF pathway;VHL pathway	1	oncogene		0	0	0	0	0	0	0	0	0	0	0	0
ERBB2	RAS-RAF pathway	1	oncogene		0	0	0	0	0	0	0	0	0	0	0	0
ERBB3	RAS-RAF pathway	1	oncogene		0	0	0	0	0	0	0	0	0	0	0	0
ERBB4	RAS-RAF pathway	1	oncogene, TSG		0	0	0	0	0	0	0	0	0	0	0	0
MET	RAS-RAF pathway;MAPK pathway	1	oncogene		0	0	0	0	0	0	0	0	0	0	0	0
PDGFRA	RAS-RAF pathway	1	oncogene		0	0	0	0	0	0	0	0	0	0	0	0
FGFR1	RAS-RAF pathway	1	oncogene		0	0	0	0	0	0	0	0	0	0	0	0
FGFR2	RAS-RAF pathway	1	oncogene		0	0	0	0	0	0	0	0	0	0	0	0
FGFR3	RAS-RAF pathway	1	oncogene		0	0	0	0	0	0	0	0	0	0	0	0
FGFR4	RAS-RAF pathway	1	oncogene		0	0	0	0	0	0	0	0	0	0	0	0
KIT	RAS-RAF pathway	1	oncogene		0	0	0	0	0	0	0	0	0	0	0	0
IGF1R	RAS-RAF pathway	0			0	0	0	0	0	0	0	0	0	0	0	0
JAK2	RAS-RAF pathway	1	oncogene		0	0	0	0	0	0	0	0	0	0	0	0
RET	RAS-RAF pathway	1	oncogene		0	0	0	0	0	0	0	0	0	0	0	0
ROS1	RAS-RAF pathway	1	oncogene		0	0	0	0	0	0	0	0	0	0	0	0
ALK	RAS-RAF pathway	1	oncogene		0	0	0	0	0	0	0	0	0	0	0	0
FLT3	RAS-RAF pathway	1	oncogene	1RT000969	1	0.1	0	0	0	0	1	0	0	0	0	0
NTRK1	RAS-RAF pathway	1	oncogene, TSG		0	0	0	0	0	0	0	0	0	0	0	0
NTRK2	RAS-RAF pathway	0			0	0	0	0	0	0	0	0	0	0	0	0
NTRK3	RAS-RAF pathway	1	oncogene		0	0	0	0	0	0	0	0	0	0	0	0
CBL	RAS-RAF pathway	1	oncogene, TSG		0	0	0	0	0	0	0	0	0	0	0	0
ABL1	RAS-RAF pathway	1	oncogene		0	0	0	0	0	0	0	0	0	0	0	0
SOS1	RAS-RAF pathway;MAPK pathway	0			0	0	0	0	0	0	0	0	0	0	0	0
NF1	RAS-RAF pathway	1	TSG		0	0	0	0	0	0	0	0	0	0	0	0
RASA1	RAS-RAF pathway	0			0	0	0	0	0	0	0	0	0	0	0	0
PTPN11	RAS-RAF pathway	1	oncogene		0	0	0	0	0	0	0	0	0	0	0	0
KRAS	RAS-RAF pathway;MAPK pathway	1	oncogene		0	0	0	0	0	0	0	0	0	0	0	0
HRAS	RAS-RAF pathway	1	oncogene		0	0	0	0	0	0	0	0	0	0	0	0
NRAS	RAS-RAF pathway	1	oncogene		0	0	0	0	0	0	0	0	0	0	0	0
RIT1	RAS-RAF pathway	0			0	0	0	0	0	0	0	0	0	0	0	0
ARAF	RAS-RAF pathway	1	oncogene		0	0	0	0	0	0	0	0	0	0	0	0
BRAF	RAS-RAF pathway;MAPK pathway	1	oncogene		0	0	0	0	0	0	0	0	0	0	0	0
RAF1	RAS-RAF pathway	1	oncogene		0	0	0	0	0	0	0	0	0	0	0	0
MAP2K1	RAS-RAF pathway	1	oncogene		0	0	0	0	0	0	0	0	0	0	0	0
MAP2K2	RAS-RAF pathway	1	oncogene		0	0	0	0	0	0	0	0	0	0	0	0
RAC1	RAS-RAF pathway;MAPK pathway	1	oncogene		0	0	0	0	0	0	0	0	0	0	0	0
KEAP1	Nrf2 pathway	1	TSG		0	0	0	0	0	0	0	0	0	0	0	0
CUL3	Nrf2 pathway	1	TSG		0	0	0	0	0	0	0	0	0	0	0	0
NFE2L2	Nrf2 pathway	1	oncogene, TSG		0	0	0	0	0	0	0	0	0	0	0	0
TGFBR1	TGFβ pathway	0			0	0	0	0	0	0	0	0	0	0	0	0
TGFBR2	TGFβ pathway	1	TSG		0	0	0	0	0	0	0	0	0	0	0	0
ACVR2A	TGFβ pathway	1	TSG		0	0	0	0	0	0	0	0	0	0	0	0
SMAD2	TGFβ pathway	1	TSG		0	0	0	0	0	0	0	0	0	0	0	0
SMAD4	TGFβ pathway	1	TSG		0	0	0	0	0	0	0	0	0	0	0	0
MYC	MYC pathway	1	oncogene		0	0	0	0	0	0	0	0	0	0	0	0
MYCL	MYC pathway	1	oncogene		0	0	0	0	0	0	0	0	0	0	0	0
MYCN	MYC pathway	1	oncogene		0	0	0	0	0	0	0	0	0	0	0	0
MAX	MYC pathway	1	TSG		0	0	0	0	0	0	0	0	0	0	0	0
MGA	MYC pathway	0		1RT000969	1	0.1	0	0	0	0	1	0	0	0	0	0
MXD1	MYC pathway	0			0	0	0	0	0	0	0	0	0	0	0	0
MXI1	MYC pathway	0			0	0	0	0	0	0	0	0	0	0	0	0
MNT	MYC pathway	0			0	0	0	0	0	0	0	0	0	0	0	0
MXD3	MYC pathway	0			0	0	0	0	0	0	0	0	0	0	0	0
MXD4	MYC pathway	0			0	0	0	0	0	0	0	0	0	0	0	0
MLX	MYC pathway	0			0	0	0	0	0	0	0	0	0	0	0	0
MLXIP	MYC pathway	0			0	0	0	0	0	0	0	0	0	0	0	0
MLXIPL	MYC pathway	0			0	0	0	0	0	0	0	0	0	0	0	0
ERCC3	DNA repair pathway	1	TSG	1RT000964	1	0.1	1	0	0	0	0	0	0	0	0	0
NBN	DNA repair pathway	1	TSG		0	0	0	0	0	0	0	0	0	0	0	0
FANCA	DNA repair pathway	1	TSG		0	0	0	0	0	0	0	0	0	0	0	0
PALB2	DNA repair pathway	1	TSG		0	0	0	0	0	0	0	0	0	0	0	0
BRCA2	DNA repair pathway	1	TSG		0	0	0	0	0	0	0	0	0	0	0	0
MRE11	DNA repair pathway	0			0	0	0	0	0	0	0	0	0	0	0	0
HDAC2	DNA repair pathway	0			0	0	0	0	0	0	0	0	0	0	0	0
RAD51	DNA repair pathway	0			0	0	0	0	0	0	0	0	0	0	0	0
BRCA1	DNA repair pathway	1	TSG		0	0	0	0	0	0	0	0	0	0	0	0
MLH3	DNA repair pathway	0			0	0	0	0	0	0	0	0	0	0	0	0
RAD50	DNA repair pathway	0			0	0	0	0	0	0	0	0	0	0	0	0
CDH12	DNA repair pathway	0			0	0	0	0	0	0	0	0	0	0	0	0
CDKN1A	Cell Cycel pathway;p53/Rb pathway	1	oncogene, TSG		0	0	0	0	0	0	0	0	0	0	0	0
CDKN2B	Cell Cycel pathway	0			0	0	0	0	0	0	0	0	0	0	0	0
CDKN1B	Cell Cycel pathway	1	TSG		0	0	0	0	0	0	0	0	0	0	0	0
CDKN2C	Cell Cycel pathway	1	TSG		0	0	0	0	0	0	0	0	0	0	0	0
CCNE1	Cell Cycel pathway;p53/Rb pathway	1	oncogene		0	0	0	0	0	0	0	0	0	0	0	0
CCND3	Cell Cycel pathway	1	oncogene		0	0	0	0	0	0	0	0	0	0	0	0
CCND1	Cell Cycel pathway;p53/Rb pathway	1	oncogene		0	0	0	0	0	0	0	0	0	0	0	0
CCND2	Cell Cycel pathway	1	oncogene		0	0	0	0	0	0	0	0	0	0	0	0
CDK6	Cell Cycel pathway	1	oncogene		0	0	0	0	0	0	0	0	0	0	0	0
CDK2	Cell Cycel pathway	0			0	0	0	0	0	0	0	0	0	0	0	0
CDK4	Cell Cycel pathway	1	oncogene		0	0	0	0	0	0	0	0	0	0	0	0
RB1	Cell Cycel pathway;p53/Rb pathway	1	TSG	1RT000969	1	0.1	0	0	0	0	1	0	0	0	0	0
E2F1	Cell Cycel pathway	0			0	0	0	0	0	0	0	0	0	0	0	0
E2F3	Cell Cycel pathway;p53/Rb pathway	0			0	0	0	0	0	0	0	0	0	0	0	0
JAG2	Notch pathway	0			0	0	0	0	0	0	0	0	0	0	0	0
ARRDC1	Notch pathway	0			0	0	0	0	0	0	0	0	0	0	0	0
FBXW7	Notch pathway;p53/Rb pathway	1	TSG	1RT000970	1	0.1	0	0	0	0	0	1	0	0	0	0
CUL1	Notch pathway	0			0	0	0	0	0	0	0	0	0	0	0	0
CNTN6	Notch pathway	0			0	0	0	0	0	0	0	0	0	0	0	0
NOTCH1	Notch pathway	1	oncogene, TSG		0	0	0	0	0	0	0	0	0	0	0	0
NOTCH2	Notch pathway	1	oncogene, TSG		0	0	0	0	0	0	0	0	0	0	0	0
NOTCH3	Notch pathway	0			0	0	0	0	0	0	0	0	0	0	0	0
NOTCH4	Notch pathway	0			0	0	0	0	0	0	0	0	0	0	0	0
DNER	Notch pathway	0			0	0	0	0	0	0	0	0	0	0	0	0
PSEN2	Notch pathway	0			0	0	0	0	0	0	0	0	0	0	0	0
NCOR1	Notch pathway	1	TSG		0	0	0	0	0	0	0	0	0	0	0	0
NCOR2	Notch pathway	1	TSG		0	0	0	0	0	0	0	0	0	0	0	0
SPEN	Notch pathway	1	TSG		0	0	0	0	0	0	0	0	0	0	0	0
KDM5A	Notch pathway	1	oncogene		0	0	0	0	0	0	0	0	0	0	0	0
MAML3	Notch pathway	0			0	0	0	0	0	0	0	0	0	0	0	0
CREBBP	Notch pathway	1	oncogene, TSG		0	0	0	0	0	0	0	0	0	0	0	0
KAT2B	Notch pathway	0			0	0	0	0	0	0	0	0	0	0	0	0
EP300	Notch pathway	1	TSG		0	0	0	0	0	0	0	0	0	0	0	0
PTEN	PI3K pathway	1	TSG		0	0	0	0	0	0	0	0	0	0	0	0
PIK3CA	PI3K pathway	1	oncogene		0	0	0	0	0	0	0	0	0	0	0	0
PIK3CB	PI3K pathway	1	oncogene		0	0	0	0	0	0	0	0	0	0	0	0
PIK3R1	PI3K pathway	1	TSG		0	0	0	0	0	0	0	0	0	0	0	0
PIK3R2	PI3K pathway	0			0	0	0	0	0	0	0	0	0	0	0	0
PIK3R3	PI3K pathway	0			0	0	0	0	0	0	0	0	0	0	0	0
AKT1	PI3K pathway	1	oncogene		0	0	0	0	0	0	0	0	0	0	0	0
AKT2	PI3K pathway	1	oncogene		0	0	0	0	0	0	0	0	0	0	0	0
AKT3	PI3K pathway	1	oncogene		0	0	0	0	0	0	0	0	0	0	0	0
PPP2R1A	PI3K pathway	1	TSG		0	0	0	0	0	0	0	0	0	0	0	0
TSC1	PI3K pathway	1	TSG		0	0	0	0	0	0	0	0	0	0	0	0
TSC2	PI3K pathway	1	TSG		0	0	0	0	0	0	0	0	0	0	0	0
MTOR	PI3K pathway;VHL pathway	1	oncogene		0	0	0	0	0	0	0	0	0	0	0	0
STK11	PI3K pathway	1	TSG		0	0	0	0	0	0	0	0	0	0	0	0
RICTOR	PI3K pathway	0			0	0	0	0	0	0	0	0	0	0	0	0
RHEB	PI3K pathway	0		1RT000968	1	0.1	0	0	0	1	0	0	0	0	0	0
RPTOR	PI3K pathway	0			0	0	0	0	0	0	0	0	0	0	0	0
HIF1A	VHL pathway	1	oncogene		0	0	0	0	0	0	0	0	0	0	0	0
VHL	VHL pathway	1	TSG		0	0	0	0	0	0	0	0	0	0	0	0
VEGFA	VHL pathway	0			0	0	0	0	0	0	0	0	0	0	0	0
PDGFRB	VHL pathway	1	oncogene		0	0	0	0	0	0	0	0	0	0	0	0
GRB2	MAPK pathway	0			0	0	0	0	0	0	0	0	0	0	0	0
CERKL	MAPK pathway	0			0	0	0	0	0	0	0	0	0	0	0	0
CDC42	MAPK pathway	0			0	0	0	0	0	0	0	0	0	0	0	0
PAK2	MAPK pathway	0			0	0	0	0	0	0	0	0	0	0	0	0
ETS1	MAPK pathway	0			0	0	0	0	0	0	0	0	0	0	0	0
HPH	VHL pathway	0			0	0	0	0	0	0	0	0	0	0	0	0
HIF1B	VHL pathway	0			0	0	0	0	0	0	0	0	0	0	0	0
VEGF	VHL pathway	0			0	0	0	0	0	0	0	0	0	0	0	0
TGFB	VHL pathway	0			0	0	0	0	0	0	0	0	0	0	0	0
HGF	MAPK pathway	0			0	0	0	0	0	0	0	0	0	0	0	0
RAS	MAPK pathway	0			0	0	0	0	0	0	0	0	0	0	0	0
RAF	MAPK pathway	0			0	0	0	0	0	0	0	0	0	0	0	0
ERK	MAPK pathway	0			0	0	0	0	0	0	0	0	0	0	0	0
AP1	MAPK pathway	0		1RT000984	1	0.1	0	0	0	0	0	0	0	0	0	1

## Sheet: BLCA
Supplementary Table 6. Details of pathway-level alterations across the CDC, BLCA, KIRC and KIRP cohorts considering the single nucleotide variants (SNV).
	Pathway	CGC	OG_TSG	SNV_BLCA(128)_Sample	SNV_BLCA(128)_N	SNV_BLCA(128)_Freq	TCGA-BL-A0C8-01	TCGA-BL-A13I-01	TCGA-BL-A13J-01	TCGA-BL-A3JM-01	TCGA-BT-A0S7-01	TCGA-BT-A0YX-01	TCGA-BT-A20J-01	TCGA-BT-A20N-01	TCGA-BT-A20O-01	TCGA-BT-A20P-01	TCGA-BT-A20Q-01	TCGA-BT-A20R-01	TCGA-BT-A20T-01	TCGA-BT-A20U-01	TCGA-BT-A20W-01	TCGA-BT-A2LB-01	TCGA-BT-A2LD-01	TCGA-BT-A3PH-01	TCGA-BT-A3PJ-01	TCGA-BT-A3PK-01	TCGA-BT-A42B-01	TCGA-BT-A42C-01	TCGA-C4-A0F0-01	TCGA-C4-A0F6-01	TCGA-CF-A1HR-01	TCGA-CF-A1HS-01	TCGA-CF-A27C-01	TCGA-CF-A3MF-01	TCGA-CF-A3MG-01	TCGA-CF-A3MH-01	TCGA-CF-A3MI-01	TCGA-CU-A0YN-01	TCGA-CU-A0YO-01	TCGA-CU-A0YR-01	TCGA-CU-A3KJ-01	TCGA-CU-A3QU-01	TCGA-CU-A3YL-01	TCGA-DK-A1A3-01	TCGA-DK-A1A5-01	TCGA-DK-A1A6-01	TCGA-DK-A1A7-01	TCGA-DK-A1AA-01	TCGA-DK-A1AB-01
MDM2	p53/Rb pathway	1	oncogene	TCGA-BT-A20T-01	1	0.0078125	0	0	0	0	0	0	0	0	0	0	0	0	1	0	0	0	0	0	0	0	0	0	0	0	0	0	0	0	0	0	0	0	0	0	0	0	0	0	0	0	0	0	0
CDKN2A	Cell Cycel pathway;p53/Rb pathway	1	TSG	TCGA-DK-A3X1-01;TCGA-G2-A2EO-01;TCGA-G2-A2ES-01;TCGA-G2-A3VY-01;TCGA-GC-A3BM-01;TCGA-GD-A3OS-01;TCGA-GV-A40E-01	7	0.0546875	0	0	0	0	0	0	0	0	0	0	0	0	0	0	0	0	0	0	0	0	0	0	0	0	0	0	0	0	0	0	0	0	0	0	0	0	0	0	0	0	0	0	0
TP53	p53/Rb pathway	1	oncogene, TSG	TCGA-BL-A13J-01;TCGA-BL-A3JM-01;TCGA-BT-A20J-01;TCGA-BT-A20N-01;TCGA-BT-A20O-01;TCGA-BT-A20R-01;TCGA-BT-A20U-01;TCGA-BT-A2LB-01;TCGA-BT-A2LD-01;TCGA-BT-A3PH-01;TCGA-BT-A3PJ-01;TCGA-CF-A1HS-01;TCGA-CU-A3KJ-01;TCGA-DK-A1A3-01;TCGA-DK-A1A5-01;TCGA-DK-A1A6-01;TCGA-DK-A1AB-01;TCGA-DK-A1AC-01;TCGA-DK-A1AD-01;TCGA-DK-A2I2-01;TCGA-DK-A2I6-01;TCGA-DK-A3IK-01;TCGA-DK-A3IL-01;TCGA-DK-A3IM-01;TCGA-DK-A3IN-01…	63	0.492188	0	0	1	1	0	0	1	1	1	0	0	1	0	1	0	1	1	1	1	0	0	0	0	0	0	1	0	0	0	0	0	0	0	0	1	0	0	1	1	1	0	0	1
ATM	DNA repair pathway;p53/Rb pathway	1	TSG	TCGA-BT-A0YX-01;TCGA-BT-A20U-01;TCGA-BT-A3PH-01;TCGA-BT-A3PK-01;TCGA-CU-A0YR-01;TCGA-DK-A1AG-01;TCGA-DK-A3IK-01;TCGA-DK-A3WW-01;TCGA-FD-A3B5-01;TCGA-FD-A3SL-01;TCGA-FJ-A3ZE-01;TCGA-FT-A3EE-01;TCGA-G2-A3IE-01;TCGA-GV-A3QG-01;TCGA-GV-A3QI-01;TCGA-GV-A40E-01;TCGA-K4-A3WS-01;TCGA-K4-A3WU-01	18	0.140625	0	0	0	0	0	1	0	0	0	0	0	0	0	1	0	0	0	1	0	1	0	0	0	0	0	0	0	0	0	0	0	0	0	1	0	0	0	0	0	0	0	0	0
CHEK2	DNA repair pathway	1	TSG	TCGA-CU-A3KJ-01;TCGA-FD-A3SM-01;TCGA-FJ-A3Z7-01;TCGA-FT-A3EE-01;TCGA-GC-A3BM-01;TCGA-H4-A2HQ-01	6	0.046875	0	0	0	0	0	0	0	0	0	0	0	0	0	0	0	0	0	0	0	0	0	0	0	0	0	0	0	0	0	0	0	0	0	0	1	0	0	0	0	0	0	0	0
TAOK3	Hippo pathway	0		TCGA-DK-A3IK-01	1	0.0078125	0	0	0	0	0	0	0	0	0	0	0	0	0	0	0	0	0	0	0	0	0	0	0	0	0	0	0	0	0	0	0	0	0	0	0	0	0	0	0	0	0	0	0
TAOK1	Hippo pathway	0		TCGA-BT-A3PJ-01;TCGA-G2-A2EO-01	2	0.015625	0	0	0	0	0	0	0	0	0	0	0	0	0	0	0	0	0	0	1	0	0	0	0	0	0	0	0	0	0	0	0	0	0	0	0	0	0	0	0	0	0	0	0
TAOK2	Hippo pathway	0		TCGA-BT-A3PJ-01;TCGA-DK-A1A3-01;TCGA-DK-A1A5-01;TCGA-DK-A3IU-01;TCGA-G2-A2EC-01;TCGA-G2-A2ES-01;TCGA-GD-A3OQ-01;TCGA-GV-A3JW-01;TCGA-GV-A3QH-01	9	0.0703125	0	0	0	0	0	0	0	0	0	0	0	0	0	0	0	0	0	0	1	0	0	0	0	0	0	0	0	0	0	0	0	0	0	0	0	0	0	1	1	0	0	0	0
DCHS1	Hippo pathway	0		TCGA-BL-A13J-01;TCGA-BT-A20N-01;TCGA-BT-A20W-01;TCGA-CU-A3YL-01;TCGA-DK-A1AC-01;TCGA-DK-A3WW-01;TCGA-FD-A3N5-01;TCGA-GC-A3RC-01	8	0.0625	0	0	1	0	0	0	0	1	0	0	0	0	0	0	1	0	0	0	0	0	0	0	0	0	0	0	0	0	0	0	0	0	0	0	0	0	1	0	0	0	0	0	0
FAT1	Hippo pathway	1	TSG	TCGA-BL-A13I-01;TCGA-BT-A20O-01;TCGA-BT-A20U-01;TCGA-BT-A2LB-01;TCGA-BT-A3PK-01;TCGA-BT-A42B-01;TCGA-CF-A27C-01;TCGA-CU-A3YL-01;TCGA-DK-A1AG-01;TCGA-DK-A3IL-01;TCGA-DK-A3IQ-01;TCGA-G2-A2EJ-01;TCGA-G2-A2EO-01;TCGA-GC-A3WC-01;TCGA-GV-A3QI-01;TCGA-K4-A3WS-01	16	0.125	0	1	0	0	0	0	0	0	1	0	0	0	0	1	0	1	0	0	0	1	1	0	0	0	0	0	1	0	0	0	0	0	0	0	0	0	1	0	0	0	0	0	0
FAT3	Hippo pathway	1		TCGA-BT-A20O-01;TCGA-BT-A20R-01;TCGA-BT-A2LD-01;TCGA-CF-A1HR-01;TCGA-DK-A3IN-01;TCGA-DK-A3IQ-01;TCGA-FD-A3B6-01;TCGA-FD-A3SM-01;TCGA-G2-A2EF-01;TCGA-GC-A3BM-01;TCGA-GC-A3RD-01;TCGA-GV-A3JX-01;TCGA-GV-A3QG-01;TCGA-GV-A3QH-01;TCGA-GV-A3QI-01;TCGA-GV-A40G-01;TCGA-H4-A2HQ-01;TCGA-K4-A3WV-01	18	0.140625	0	0	0	0	0	0	0	0	1	0	0	1	0	0	0	0	1	0	0	0	0	0	0	0	1	0	0	0	0	0	0	0	0	0	0	0	0	0	0	0	0	0	0
DCHS2	Hippo pathway	0		TCGA-BL-A0C8-01;TCGA-BT-A2LB-01;TCGA-BT-A3PJ-01;TCGA-DK-A3IU-01;TCGA-DK-A3WW-01;TCGA-FJ-A3ZE-01;TCGA-G2-A2EJ-01;TCGA-GC-A3RC-01;TCGA-GV-A3QG-01;TCGA-GV-A40E-01	10	0.078125	1	0	0	0	0	0	0	0	0	0	0	0	0	0	0	1	0	0	1	0	0	0	0	0	0	0	0	0	0	0	0	0	0	0	0	0	0	0	0	0	0	0	0
FAT2	Hippo pathway	0		TCGA-BT-A20R-01;TCGA-BT-A3PH-01;TCGA-CU-A0YN-01;TCGA-DK-A1AF-01;TCGA-DK-A2I4-01;TCGA-DK-A3IK-01;TCGA-DK-A3IS-01;TCGA-DK-A3X1-01;TCGA-E5-A2PC-01;TCGA-FD-A3N5-01;TCGA-FD-A3SO-01;TCGA-FJ-A3ZE-01;TCGA-G2-A2ES-01;TCGA-GV-A3JX-01;TCGA-K4-A3WS-01	15	0.117188	0	0	0	0	0	0	0	0	0	0	0	1	0	0	0	0	0	1	0	0	0	0	0	0	0	0	0	0	0	0	0	1	0	0	0	0	0	0	0	0	0	0	0
FAT4	Hippo pathway	1	TSG	TCGA-BL-A13J-01;TCGA-BT-A0YX-01;TCGA-BT-A3PJ-01;TCGA-CU-A0YN-01;TCGA-DK-A1AD-01;TCGA-DK-A3IQ-01;TCGA-DK-A3IU-01;TCGA-DK-A3WW-01;TCGA-DK-A3X1-01;TCGA-E7-A3Y1-01;TCGA-FD-A3B8-01;TCGA-FD-A3NA-01;TCGA-FD-A3SQ-01;TCGA-FJ-A3ZE-01;TCGA-G2-A2EF-01;TCGA-G2-A2ES-01;TCGA-GV-A40G-01;TCGA-K4-A3WU-01	18	0.140625	0	0	1	0	0	1	0	0	0	0	0	0	0	0	0	0	0	0	1	0	0	0	0	0	0	0	0	0	0	0	0	1	0	0	0	0	0	0	0	0	0	0	0
SAV1	Hippo pathway	0			0	0	0	0	0	0	0	0	0	0	0	0	0	0	0	0	0	0	0	0	0	0	0	0	0	0	0	0	0	0	0	0	0	0	0	0	0	0	0	0	0	0	0	0	0
MOB1A	Hippo pathway	0			0	0	0	0	0	0	0	0	0	0	0	0	0	0	0	0	0	0	0	0	0	0	0	0	0	0	0	0	0	0	0	0	0	0	0	0	0	0	0	0	0	0	0	0	0
STK3	Hippo pathway	0		TCGA-CU-A3YL-01;TCGA-FD-A3B3-01;TCGA-GD-A3OS-01	3	0.0234375	0	0	0	0	0	0	0	0	0	0	0	0	0	0	0	0	0	0	0	0	0	0	0	0	0	0	0	0	0	0	0	0	0	0	0	0	1	0	0	0	0	0	0
NF2	Hippo pathway	1	TSG	TCGA-BT-A20O-01;TCGA-FD-A3SO-01	2	0.015625	0	0	0	0	0	0	0	0	1	0	0	0	0	0	0	0	0	0	0	0	0	0	0	0	0	0	0	0	0	0	0	0	0	0	0	0	0	0	0	0	0	0	0
LATS2	Hippo pathway	0		TCGA-BT-A20J-01	1	0.0078125	0	0	0	0	0	0	1	0	0	0	0	0	0	0	0	0	0	0	0	0	0	0	0	0	0	0	0	0	0	0	0	0	0	0	0	0	0	0	0	0	0	0	0
MOB1B	Hippo pathway	0			0	0	0	0	0	0	0	0	0	0	0	0	0	0	0	0	0	0	0	0	0	0	0	0	0	0	0	0	0	0	0	0	0	0	0	0	0	0	0	0	0	0	0	0	0
STK4	Hippo pathway	0		TCGA-DK-A1AC-01;TCGA-DK-A2I4-01;TCGA-FD-A3N5-01	3	0.0234375	0	0	0	0	0	0	0	0	0	0	0	0	0	0	0	0	0	0	0	0	0	0	0	0	0	0	0	0	0	0	0	0	0	0	0	0	0	0	0	0	0	0	0
WWC1	Hippo pathway	0		TCGA-DK-A3IM-01	1	0.0078125	0	0	0	0	0	0	0	0	0	0	0	0	0	0	0	0	0	0	0	0	0	0	0	0	0	0	0	0	0	0	0	0	0	0	0	0	0	0	0	0	0	0	0
CRB1	Hippo pathway	0		TCGA-BT-A20R-01;TCGA-BT-A20T-01;TCGA-C4-A0F6-01;TCGA-FD-A3B6-01;TCGA-FD-A3N5-01;TCGA-GD-A3OP-01;TCGA-GV-A3JZ-01	7	0.0546875	0	0	0	0	0	0	0	0	0	0	0	1	1	0	0	0	0	0	0	0	0	0	0	1	0	0	0	0	0	0	0	0	0	0	0	0	0	0	0	0	0	0	0
YAP1	Hippo pathway	0		TCGA-BT-A0YX-01;TCGA-BT-A3PK-01;TCGA-DK-A3X1-01;TCGA-FD-A3SO-01	4	0.03125	0	0	0	0	0	1	0	0	0	0	0	0	0	0	0	0	0	0	0	1	0	0	0	0	0	0	0	0	0	0	0	0	0	0	0	0	0	0	0	0	0	0	0
CRB2	Hippo pathway	0		TCGA-BT-A42C-01;TCGA-G2-A2EJ-01	2	0.015625	0	0	0	0	0	0	0	0	0	0	0	0	0	0	0	0	0	0	0	0	0	1	0	0	0	0	0	0	0	0	0	0	0	0	0	0	0	0	0	0	0	0	0
TAZ	Hippo pathway	0		TCGA-BL-A3JM-01;TCGA-FD-A3NA-01	2	0.015625	0	0	0	1	0	0	0	0	0	0	0	0	0	0	0	0	0	0	0	0	0	0	0	0	0	0	0	0	0	0	0	0	0	0	0	0	0	0	0	0	0	0	0
PTPN14	Hippo pathway	0		TCGA-BT-A20Q-01;TCGA-DK-A2HX-01;TCGA-G2-A3VY-01;TCGA-GC-A3WC-01	4	0.03125	0	0	0	0	0	0	0	0	0	0	1	0	0	0	0	0	0	0	0	0	0	0	0	0	0	0	0	0	0	0	0	0	0	0	0	0	0	0	0	0	0	0	0
CSNK1D	Hippo pathway	0		TCGA-FD-A3B3-01;TCGA-FD-A3SO-01	2	0.015625	0	0	0	0	0	0	0	0	0	0	0	0	0	0	0	0	0	0	0	0	0	0	0	0	0	0	0	0	0	0	0	0	0	0	0	0	0	0	0	0	0	0	0
TEAD2	Hippo pathway	0		TCGA-DK-A1AC-01;TCGA-DK-A3IS-01;TCGA-FJ-A3ZE-01;TCGA-GC-A3RC-01	4	0.03125	0	0	0	0	0	0	0	0	0	0	0	0	0	0	0	0	0	0	0	0	0	0	0	0	0	0	0	0	0	0	0	0	0	0	0	0	0	0	0	0	0	0	0
WIF1	WNT pathway	1	TSG	TCGA-BL-A13J-01;TCGA-FD-A3N5-01;TCGA-GU-A42R-01	3	0.0234375	0	0	1	0	0	0	0	0	0	0	0	0	0	0	0	0	0	0	0	0	0	0	0	0	0	0	0	0	0	0	0	0	0	0	0	0	0	0	0	0	0	0	0
SFRP4	WNT pathway	1	TSG	TCGA-BL-A13J-01;TCGA-BT-A2LB-01	2	0.015625	0	0	1	0	0	0	0	0	0	0	0	0	0	0	0	1	0	0	0	0	0	0	0	0	0	0	0	0	0	0	0	0	0	0	0	0	0	0	0	0	0	0	0
SFRP1	WNT pathway	0		TCGA-GD-A3OP-01	1	0.0078125	0	0	0	0	0	0	0	0	0	0	0	0	0	0	0	0	0	0	0	0	0	0	0	0	0	0	0	0	0	0	0	0	0	0	0	0	0	0	0	0	0	0	0
SFRP5	WNT pathway	0		TCGA-DK-A1AE-01;TCGA-FD-A3SL-01	2	0.015625	0	0	0	0	0	0	0	0	0	0	0	0	0	0	0	0	0	0	0	0	0	0	0	0	0	0	0	0	0	0	0	0	0	0	0	0	0	0	0	0	0	0	0
SFRP2	WNT pathway	0		TCGA-BT-A3PK-01;TCGA-DK-A3WW-01	2	0.015625	0	0	0	0	0	0	0	0	0	0	0	0	0	0	0	0	0	0	0	1	0	0	0	0	0	0	0	0	0	0	0	0	0	0	0	0	0	0	0	0	0	0	0
DKK1	WNT pathway	0		TCGA-DK-A1AC-01	1	0.0078125	0	0	0	0	0	0	0	0	0	0	0	0	0	0	0	0	0	0	0	0	0	0	0	0	0	0	0	0	0	0	0	0	0	0	0	0	0	0	0	0	0	0	0
DKK2	WNT pathway	0		TCGA-BT-A3PH-01;TCGA-DK-A1AC-01;TCGA-GV-A3QH-01	3	0.0234375	0	0	0	0	0	0	0	0	0	0	0	0	0	0	0	0	0	1	0	0	0	0	0	0	0	0	0	0	0	0	0	0	0	0	0	0	0	0	0	0	0	0	0
DKK3	WNT pathway	0		TCGA-GC-A3I6-01;TCGA-GD-A3OQ-01;TCGA-GV-A3QI-01	3	0.0234375	0	0	0	0	0	0	0	0	0	0	0	0	0	0	0	0	0	0	0	0	0	0	0	0	0	0	0	0	0	0	0	0	0	0	0	0	0	0	0	0	0	0	0
DKK4	WNT pathway	0		TCGA-FD-A3SS-01	1	0.0078125	0	0	0	0	0	0	0	0	0	0	0	0	0	0	0	0	0	0	0	0	0	0	0	0	0	0	0	0	0	0	0	0	0	0	0	0	0	0	0	0	0	0	0
LRP5	WNT pathway	0		TCGA-BL-A3JM-01;TCGA-FD-A3N5-01;TCGA-G2-A2ES-01;TCGA-GV-A3QH-01	4	0.03125	0	0	0	1	0	0	0	0	0	0	0	0	0	0	0	0	0	0	0	0	0	0	0	0	0	0	0	0	0	0	0	0	0	0	0	0	0	0	0	0	0	0	0
LRP6	WNT pathway	0		TCGA-DK-A3IT-01	1	0.0078125	0	0	0	0	0	0	0	0	0	0	0	0	0	0	0	0	0	0	0	0	0	0	0	0	0	0	0	0	0	0	0	0	0	0	0	0	0	0	0	0	0	0	0
RNF43	WNT pathway	1	TSG	TCGA-BT-A42C-01	1	0.0078125	0	0	0	0	0	0	0	0	0	0	0	0	0	0	0	0	0	0	0	0	0	1	0	0	0	0	0	0	0	0	0	0	0	0	0	0	0	0	0	0	0	0	0
ZNRF3	WNT pathway	1	TSG	TCGA-G2-A2ES-01	1	0.0078125	0	0	0	0	0	0	0	0	0	0	0	0	0	0	0	0	0	0	0	0	0	0	0	0	0	0	0	0	0	0	0	0	0	0	0	0	0	0	0	0	0	0	0
GSK3B	WNT pathway	0		TCGA-BT-A3PK-01;TCGA-FJ-A3Z7-01	2	0.015625	0	0	0	0	0	0	0	0	0	0	0	0	0	0	0	0	0	0	0	1	0	0	0	0	0	0	0	0	0	0	0	0	0	0	0	0	0	0	0	0	0	0	0
APC	WNT pathway	1	TSG	TCGA-BT-A2LB-01;TCGA-DK-A1AC-01;TCGA-DK-A2I4-01;TCGA-DK-A3IQ-01;TCGA-DK-A3IU-01;TCGA-FD-A3SS-01;TCGA-GV-A40E-01	7	0.0546875	0	0	0	0	0	0	0	0	0	0	0	0	0	0	0	1	0	0	0	0	0	0	0	0	0	0	0	0	0	0	0	0	0	0	0	0	0	0	0	0	0	0	0
CTNNB1	WNT pathway	1	oncogene	TCGA-BL-A3JM-01;TCGA-DK-A1AC-01;TCGA-HQ-A2OE-01;TCGA-K4-A3WU-01	4	0.03125	0	0	0	1	0	0	0	0	0	0	0	0	0	0	0	0	0	0	0	0	0	0	0	0	0	0	0	0	0	0	0	0	0	0	0	0	0	0	0	0	0	0	0
AXIN1	WNT pathway	1	TSG	TCGA-BT-A20R-01;TCGA-C4-A0F6-01;TCGA-DK-A1A3-01	3	0.0234375	0	0	0	0	0	0	0	0	0	0	0	1	0	0	0	0	0	0	0	0	0	0	0	1	0	0	0	0	0	0	0	0	0	0	0	0	0	1	0	0	0	0	0
AXIN2	WNT pathway	1	TSG	TCGA-CF-A1HS-01;TCGA-CF-A3MF-01;TCGA-DK-A2I6-01;TCGA-DK-A3WW-01	4	0.03125	0	0	0	0	0	0	0	0	0	0	0	0	0	0	0	0	0	0	0	0	0	0	0	0	0	1	0	1	0	0	0	0	0	0	0	0	0	0	0	0	0	0	0
AMER1	WNT pathway	1	TSG		0	0	0	0	0	0	0	0	0	0	0	0	0	0	0	0	0	0	0	0	0	0	0	0	0	0	0	0	0	0	0	0	0	0	0	0	0	0	0	0	0	0	0	0	0
TCF7	WNT pathway	0			0	0	0	0	0	0	0	0	0	0	0	0	0	0	0	0	0	0	0	0	0	0	0	0	0	0	0	0	0	0	0	0	0	0	0	0	0	0	0	0	0	0	0	0	0
TCF7L1	WNT pathway	0			0	0	0	0	0	0	0	0	0	0	0	0	0	0	0	0	0	0	0	0	0	0	0	0	0	0	0	0	0	0	0	0	0	0	0	0	0	0	0	0	0	0	0	0	0
TCF7L2	WNT pathway	1	oncogene		0	0	0	0	0	0	0	0	0	0	0	0	0	0	0	0	0	0	0	0	0	0	0	0	0	0	0	0	0	0	0	0	0	0	0	0	0	0	0	0	0	0	0	0	0
TLE1	WNT pathway	0		TCGA-DK-A1AC-01;TCGA-FD-A3B6-01;TCGA-GC-A3I6-01;TCGA-GV-A3QI-01;TCGA-K4-A3WV-01	5	0.0390625	0	0	0	0	0	0	0	0	0	0	0	0	0	0	0	0	0	0	0	0	0	0	0	0	0	0	0	0	0	0	0	0	0	0	0	0	0	0	0	0	0	0	0
TLE2	WNT pathway	0		TCGA-DK-A2I4-01	1	0.0078125	0	0	0	0	0	0	0	0	0	0	0	0	0	0	0	0	0	0	0	0	0	0	0	0	0	0	0	0	0	0	0	0	0	0	0	0	0	0	0	0	0	0	0
TLE3	WNT pathway	0		TCGA-DK-A3X1-01;TCGA-GV-A3QI-01	2	0.015625	0	0	0	0	0	0	0	0	0	0	0	0	0	0	0	0	0	0	0	0	0	0	0	0	0	0	0	0	0	0	0	0	0	0	0	0	0	0	0	0	0	0	0
TLE4	WNT pathway	0		TCGA-G2-A2EJ-01;TCGA-H4-A2HO-01	2	0.015625	0	0	0	0	0	0	0	0	0	0	0	0	0	0	0	0	0	0	0	0	0	0	0	0	0	0	0	0	0	0	0	0	0	0	0	0	0	0	0	0	0	0	0
EGFR	RAS-RAF pathway;VHL pathway	1	oncogene	TCGA-BT-A3PK-01;TCGA-DK-A3WW-01;TCGA-E5-A2PC-01;TCGA-K4-A3WU-01	4	0.03125	0	0	0	0	0	0	0	0	0	0	0	0	0	0	0	0	0	0	0	1	0	0	0	0	0	0	0	0	0	0	0	0	0	0	0	0	0	0	0	0	0	0	0
ERBB2	RAS-RAF pathway	1	oncogene	TCGA-BT-A0YX-01;TCGA-BT-A20T-01;TCGA-CU-A3YL-01;TCGA-DK-A1A3-01;TCGA-DK-A1A5-01;TCGA-DK-A1A6-01;TCGA-DK-A2I4-01;TCGA-DK-A2I6-01;TCGA-DK-A3IS-01;TCGA-FD-A3SN-01;TCGA-GC-A3OO-01;TCGA-GC-A3YS-01;TCGA-GV-A3QH-01;TCGA-GV-A40G-01	14	0.109375	0	0	0	0	0	1	0	0	0	0	0	0	1	0	0	0	0	0	0	0	0	0	0	0	0	0	0	0	0	0	0	0	0	0	0	0	1	1	1	1	0	0	0
ERBB3	RAS-RAF pathway	1	oncogene	TCGA-BT-A20R-01;TCGA-BT-A42C-01;TCGA-DK-A1AA-01;TCGA-DK-A1AG-01;TCGA-DK-A3IL-01;TCGA-DK-A3IN-01;TCGA-FD-A3B6-01;TCGA-FD-A3SJ-01;TCGA-FD-A3SN-01;TCGA-FJ-A3ZF-01;TCGA-G2-A2EF-01;TCGA-G2-A2EO-01;TCGA-GD-A3OQ-01;TCGA-GU-A42R-01;TCGA-HQ-A2OE-01	15	0.117188	0	0	0	0	0	0	0	0	0	0	0	1	0	0	0	0	0	0	0	0	0	1	0	0	0	0	0	0	0	0	0	0	0	0	0	0	0	0	0	0	0	1	0
ERBB4	RAS-RAF pathway	1	oncogene, TSG	TCGA-CF-A1HS-01;TCGA-DK-A1AD-01;TCGA-FJ-A3ZF-01;TCGA-G2-A3VY-01	4	0.03125	0	0	0	0	0	0	0	0	0	0	0	0	0	0	0	0	0	0	0	0	0	0	0	0	0	1	0	0	0	0	0	0	0	0	0	0	0	0	0	0	0	0	0
MET	RAS-RAF pathway;MAPK pathway	1	oncogene	TCGA-BT-A20J-01;TCGA-BT-A20U-01;TCGA-FD-A3SS-01;TCGA-GV-A3JX-01;TCGA-K4-A3WS-01	5	0.0390625	0	0	0	0	0	0	1	0	0	0	0	0	0	1	0	0	0	0	0	0	0	0	0	0	0	0	0	0	0	0	0	0	0	0	0	0	0	0	0	0	0	0	0
PDGFRA	RAS-RAF pathway	1	oncogene	TCGA-BT-A3PH-01;TCGA-C4-A0F6-01;TCGA-DK-A1AA-01;TCGA-FD-A3B3-01;TCGA-GD-A3OQ-01;TCGA-GV-A3JV-01;TCGA-GV-A3QH-01;TCGA-GV-A3QI-01	8	0.0625	0	0	0	0	0	0	0	0	0	0	0	0	0	0	0	0	0	1	0	0	0	0	0	1	0	0	0	0	0	0	0	0	0	0	0	0	0	0	0	0	0	1	0
FGFR1	RAS-RAF pathway	1	oncogene	TCGA-BT-A20T-01;TCGA-DK-A3WW-01;TCGA-GC-A3RC-01;TCGA-HQ-A2OE-01	4	0.03125	0	0	0	0	0	0	0	0	0	0	0	0	1	0	0	0	0	0	0	0	0	0	0	0	0	0	0	0	0	0	0	0	0	0	0	0	0	0	0	0	0	0	0
FGFR2	RAS-RAF pathway	1	oncogene	TCGA-BT-A2LB-01;TCGA-DK-A1AC-01;TCGA-DK-A2HX-01;TCGA-FD-A3B5-01	4	0.03125	0	0	0	0	0	0	0	0	0	0	0	0	0	0	0	1	0	0	0	0	0	0	0	0	0	0	0	0	0	0	0	0	0	0	0	0	0	0	0	0	0	0	0
FGFR3	RAS-RAF pathway	1	oncogene	TCGA-BT-A0S7-01;TCGA-BT-A20T-01;TCGA-BT-A3PK-01;TCGA-BT-A42C-01;TCGA-CF-A27C-01;TCGA-DK-A1AG-01;TCGA-DK-A3IS-01;TCGA-E5-A2PC-01;TCGA-E7-A3X6-01;TCGA-E7-A3Y1-01;TCGA-FD-A3SM-01;TCGA-FD-A3SR-01;TCGA-FJ-A3ZE-01;TCGA-FJ-A3ZF-01;TCGA-G2-A2EO-01;TCGA-GC-A3BM-01;TCGA-GU-A42R-01;TCGA-H4-A2HQ-01	18	0.140625	0	0	0	0	1	0	0	0	0	0	0	0	1	0	0	0	0	0	0	1	0	1	0	0	0	0	1	0	0	0	0	0	0	0	0	0	0	0	0	0	0	0	0
FGFR4	RAS-RAF pathway	1	oncogene	TCGA-BT-A20N-01;TCGA-BT-A2LD-01;TCGA-CF-A3MG-01	3	0.0234375	0	0	0	0	0	0	0	1	0	0	0	0	0	0	0	0	1	0	0	0	0	0	0	0	0	0	0	0	1	0	0	0	0	0	0	0	0	0	0	0	0	0	0
KIT	RAS-RAF pathway	1	oncogene	TCGA-BL-A3JM-01;TCGA-BT-A3PJ-01;TCGA-DK-A1AC-01;TCGA-DK-A3X1-01	4	0.03125	0	0	0	1	0	0	0	0	0	0	0	0	0	0	0	0	0	0	1	0	0	0	0	0	0	0	0	0	0	0	0	0	0	0	0	0	0	0	0	0	0	0	0
IGF1R	RAS-RAF pathway	0		TCGA-BT-A3PH-01;TCGA-CU-A0YR-01;TCGA-FD-A3NA-01;TCGA-G2-A2ES-01;TCGA-G2-A3IE-01;TCGA-K4-A3WS-01	6	0.046875	0	0	0	0	0	0	0	0	0	0	0	0	0	0	0	0	0	1	0	0	0	0	0	0	0	0	0	0	0	0	0	0	0	1	0	0	0	0	0	0	0	0	0
JAK2	RAS-RAF pathway	1	oncogene	TCGA-BT-A20T-01;TCGA-DK-A3WW-01	2	0.015625	0	0	0	0	0	0	0	0	0	0	0	0	1	0	0	0	0	0	0	0	0	0	0	0	0	0	0	0	0	0	0	0	0	0	0	0	0	0	0	0	0	0	0
RET	RAS-RAF pathway	1	oncogene	TCGA-DK-A1AC-01;TCGA-DK-A3WW-01;TCGA-G2-A2EO-01;TCGA-G2-A3IE-01;TCGA-GC-A3BM-01;TCGA-GC-A3YS-01	6	0.046875	0	0	0	0	0	0	0	0	0	0	0	0	0	0	0	0	0	0	0	0	0	0	0	0	0	0	0	0	0	0	0	0	0	0	0	0	0	0	0	0	0	0	0
ROS1	RAS-RAF pathway	1	oncogene	TCGA-BT-A0YX-01;TCGA-BT-A2LB-01;TCGA-CU-A0YO-01;TCGA-DK-A1A5-01;TCGA-DK-A2I2-01;TCGA-FJ-A3ZF-01;TCGA-G2-A2EJ-01	7	0.0546875	0	0	0	0	0	1	0	0	0	0	0	0	0	0	0	1	0	0	0	0	0	0	0	0	0	0	0	0	0	0	0	0	1	0	0	0	0	0	1	0	0	0	0
ALK	RAS-RAF pathway	1	oncogene	TCGA-DK-A2I2-01;TCGA-G2-A2EO-01	2	0.015625	0	0	0	0	0	0	0	0	0	0	0	0	0	0	0	0	0	0	0	0	0	0	0	0	0	0	0	0	0	0	0	0	0	0	0	0	0	0	0	0	0	0	0
FLT3	RAS-RAF pathway	1	oncogene	TCGA-BL-A3JM-01;TCGA-DK-A1A5-01;TCGA-GV-A3JX-01;TCGA-GV-A3QK-01	4	0.03125	0	0	0	1	0	0	0	0	0	0	0	0	0	0	0	0	0	0	0	0	0	0	0	0	0	0	0	0	0	0	0	0	0	0	0	0	0	0	1	0	0	0	0
NTRK1	RAS-RAF pathway	1	oncogene, TSG	TCGA-BT-A20N-01;TCGA-DK-A2I4-01;TCGA-FD-A3SP-01;TCGA-FD-A3SR-01;TCGA-GD-A3OP-01	5	0.0390625	0	0	0	0	0	0	0	1	0	0	0	0	0	0	0	0	0	0	0	0	0	0	0	0	0	0	0	0	0	0	0	0	0	0	0	0	0	0	0	0	0	0	0
NTRK2	RAS-RAF pathway	0		TCGA-CU-A3YL-01;TCGA-DK-A2I6-01;TCGA-DK-A3IL-01;TCGA-FD-A3SL-01;TCGA-G2-A3IB-01;TCGA-GD-A3OP-01	6	0.046875	0	0	0	0	0	0	0	0	0	0	0	0	0	0	0	0	0	0	0	0	0	0	0	0	0	0	0	0	0	0	0	0	0	0	0	0	1	0	0	0	0	0	0
NTRK3	RAS-RAF pathway	1	oncogene	TCGA-BT-A20R-01;TCGA-BT-A3PK-01;TCGA-DK-A1A6-01;TCGA-DK-A3IT-01;TCGA-GV-A40E-01	5	0.0390625	0	0	0	0	0	0	0	0	0	0	0	1	0	0	0	0	0	0	0	1	0	0	0	0	0	0	0	0	0	0	0	0	0	0	0	0	0	0	0	1	0	0	0
CBL	RAS-RAF pathway	1	oncogene, TSG	TCGA-CU-A0YR-01;TCGA-DK-A3IT-01;TCGA-DK-A3X1-01;TCGA-K4-A3WS-01	4	0.03125	0	0	0	0	0	0	0	0	0	0	0	0	0	0	0	0	0	0	0	0	0	0	0	0	0	0	0	0	0	0	0	0	0	1	0	0	0	0	0	0	0	0	0
ABL1	RAS-RAF pathway	1	oncogene	TCGA-DK-A1A3-01;TCGA-FD-A3SN-01;TCGA-G2-A2EC-01;TCGA-GC-A3RC-01;TCGA-GD-A3OP-01;TCGA-GD-A3OS-01	6	0.046875	0	0	0	0	0	0	0	0	0	0	0	0	0	0	0	0	0	0	0	0	0	0	0	0	0	0	0	0	0	0	0	0	0	0	0	0	0	1	0	0	0	0	0
SOS1	RAS-RAF pathway;MAPK pathway	0		TCGA-BT-A0YX-01;TCGA-BT-A20J-01;TCGA-BT-A42B-01;TCGA-G2-A2EO-01	4	0.03125	0	0	0	0	0	1	1	0	0	0	0	0	0	0	0	0	0	0	0	0	1	0	0	0	0	0	0	0	0	0	0	0	0	0	0	0	0	0	0	0	0	0	0
NF1	RAS-RAF pathway	1	TSG	TCGA-BT-A20P-01;TCGA-BT-A2LB-01;TCGA-BT-A3PH-01;TCGA-CF-A1HR-01;TCGA-DK-A2I4-01;TCGA-FD-A3NA-01;TCGA-FD-A3SN-01;TCGA-G2-A2EO-01;TCGA-G2-A3VY-01;TCGA-GC-A3I6-01;TCGA-GC-A3RC-01;TCGA-GV-A40E-01	12	0.09375	0	0	0	0	0	0	0	0	0	1	0	0	0	0	0	1	0	1	0	0	0	0	0	0	1	0	0	0	0	0	0	0	0	0	0	0	0	0	0	0	0	0	0
RASA1	RAS-RAF pathway	0		TCGA-DK-A2I2-01;TCGA-E7-A3X6-01;TCGA-FD-A3SQ-01;TCGA-G2-A2EO-01;TCGA-GU-A42R-01	5	0.0390625	0	0	0	0	0	0	0	0	0	0	0	0	0	0	0	0	0	0	0	0	0	0	0	0	0	0	0	0	0	0	0	0	0	0	0	0	0	0	0	0	0	0	0
PTPN11	RAS-RAF pathway	1	oncogene		0	0	0	0	0	0	0	0	0	0	0	0	0	0	0	0	0	0	0	0	0	0	0	0	0	0	0	0	0	0	0	0	0	0	0	0	0	0	0	0	0	0	0	0	0
KRAS	RAS-RAF pathway;MAPK pathway	1	oncogene		0	0	0	0	0	0	0	0	0	0	0	0	0	0	0	0	0	0	0	0	0	0	0	0	0	0	0	0	0	0	0	0	0	0	0	0	0	0	0	0	0	0	0	0	0
HRAS	RAS-RAF pathway	1	oncogene	TCGA-BT-A2LB-01;TCGA-CF-A3MI-01;TCGA-DK-A1AC-01;TCGA-FT-A3EE-01;TCGA-G2-A2EJ-01;TCGA-GD-A3OQ-01	6	0.046875	0	0	0	0	0	0	0	0	0	0	0	0	0	0	0	1	0	0	0	0	0	0	0	0	0	0	0	0	0	0	1	0	0	0	0	0	0	0	0	0	0	0	0
NRAS	RAS-RAF pathway	1	oncogene	TCGA-BT-A20W-01;TCGA-G2-A2EF-01	2	0.015625	0	0	0	0	0	0	0	0	0	0	0	0	0	0	1	0	0	0	0	0	0	0	0	0	0	0	0	0	0	0	0	0	0	0	0	0	0	0	0	0	0	0	0
RIT1	RAS-RAF pathway	0		TCGA-DK-A1A3-01;TCGA-DK-A3IQ-01	2	0.015625	0	0	0	0	0	0	0	0	0	0	0	0	0	0	0	0	0	0	0	0	0	0	0	0	0	0	0	0	0	0	0	0	0	0	0	0	0	1	0	0	0	0	0
ARAF	RAS-RAF pathway	1	oncogene	TCGA-DK-A1A3-01	1	0.0078125	0	0	0	0	0	0	0	0	0	0	0	0	0	0	0	0	0	0	0	0	0	0	0	0	0	0	0	0	0	0	0	0	0	0	0	0	0	1	0	0	0	0	0
BRAF	RAS-RAF pathway;MAPK pathway	1	oncogene	TCGA-GD-A3OP-01	1	0.0078125	0	0	0	0	0	0	0	0	0	0	0	0	0	0	0	0	0	0	0	0	0	0	0	0	0	0	0	0	0	0	0	0	0	0	0	0	0	0	0	0	0	0	0
RAF1	RAS-RAF pathway	1	oncogene	TCGA-BT-A3PJ-01	1	0.0078125	0	0	0	0	0	0	0	0	0	0	0	0	0	0	0	0	0	0	1	0	0	0	0	0	0	0	0	0	0	0	0	0	0	0	0	0	0	0	0	0	0	0	0
MAP2K1	RAS-RAF pathway	1	oncogene	TCGA-C4-A0F0-01	1	0.0078125	0	0	0	0	0	0	0	0	0	0	0	0	0	0	0	0	0	0	0	0	0	0	1	0	0	0	0	0	0	0	0	0	0	0	0	0	0	0	0	0	0	0	0
MAP2K2	RAS-RAF pathway	1	oncogene		0	0	0	0	0	0	0	0	0	0	0	0	0	0	0	0	0	0	0	0	0	0	0	0	0	0	0	0	0	0	0	0	0	0	0	0	0	0	0	0	0	0	0	0	0
RAC1	RAS-RAF pathway;MAPK pathway	1	oncogene	TCGA-GD-A3OP-01	1	0.0078125	0	0	0	0	0	0	0	0	0	0	0	0	0	0	0	0	0	0	0	0	0	0	0	0	0	0	0	0	0	0	0	0	0	0	0	0	0	0	0	0	0	0	0
KEAP1	Nrf2 pathway	1	TSG	TCGA-DK-A1A3-01;TCGA-G2-A2EJ-01;TCGA-G2-A3IE-01;TCGA-GC-A3WC-01	4	0.03125	0	0	0	0	0	0	0	0	0	0	0	0	0	0	0	0	0	0	0	0	0	0	0	0	0	0	0	0	0	0	0	0	0	0	0	0	0	1	0	0	0	0	0
CUL3	Nrf2 pathway	1	TSG	TCGA-K4-A3WU-01	1	0.0078125	0	0	0	0	0	0	0	0	0	0	0	0	0	0	0	0	0	0	0	0	0	0	0	0	0	0	0	0	0	0	0	0	0	0	0	0	0	0	0	0	0	0	0
NFE2L2	Nrf2 pathway	1	oncogene, TSG	TCGA-BL-A13I-01;TCGA-BT-A0YX-01;TCGA-BT-A20U-01;TCGA-BT-A42B-01;TCGA-C4-A0F6-01;TCGA-DK-A1AE-01;TCGA-DK-A3IT-01;TCGA-E5-A2PC-01;TCGA-FD-A3SM-01;TCGA-G2-A3IB-01;TCGA-K4-A3WS-01	11	0.0859375	0	1	0	0	0	1	0	0	0	0	0	0	0	1	0	0	0	0	0	0	1	0	0	1	0	0	0	0	0	0	0	0	0	0	0	0	0	0	0	0	0	0	0
TGFBR1	TGFβ pathway	0			0	0	0	0	0	0	0	0	0	0	0	0	0	0	0	0	0	0	0	0	0	0	0	0	0	0	0	0	0	0	0	0	0	0	0	0	0	0	0	0	0	0	0	0	0
TGFBR2	TGFβ pathway	1	TSG	TCGA-G2-A2ES-01;TCGA-G2-A3IB-01;TCGA-GC-A3I6-01	3	0.0234375	0	0	0	0	0	0	0	0	0	0	0	0	0	0	0	0	0	0	0	0	0	0	0	0	0	0	0	0	0	0	0	0	0	0	0	0	0	0	0	0	0	0	0
ACVR2A	TGFβ pathway	1	TSG	TCGA-DK-A3IS-01;TCGA-FJ-A3ZF-01	2	0.015625	0	0	0	0	0	0	0	0	0	0	0	0	0	0	0	0	0	0	0	0	0	0	0	0	0	0	0	0	0	0	0	0	0	0	0	0	0	0	0	0	0	0	0
SMAD2	TGFβ pathway	1	TSG	TCGA-BT-A0YX-01;TCGA-FD-A3SM-01	2	0.015625	0	0	0	0	0	1	0	0	0	0	0	0	0	0	0	0	0	0	0	0	0	0	0	0	0	0	0	0	0	0	0	0	0	0	0	0	0	0	0	0	0	0	0
SMAD4	TGFβ pathway	1	TSG	TCGA-BT-A0YX-01;TCGA-FD-A3B7-01	2	0.015625	0	0	0	0	0	1	0	0	0	0	0	0	0	0	0	0	0	0	0	0	0	0	0	0	0	0	0	0	0	0	0	0	0	0	0	0	0	0	0	0	0	0	0
MYC	MYC pathway	1	oncogene	TCGA-BT-A20J-01;TCGA-K4-A3WS-01	2	0.015625	0	0	0	0	0	0	1	0	0	0	0	0	0	0	0	0	0	0	0	0	0	0	0	0	0	0	0	0	0	0	0	0	0	0	0	0	0	0	0	0	0	0	0
MYCL	MYC pathway	1	oncogene		0	0	0	0	0	0	0	0	0	0	0	0	0	0	0	0	0	0	0	0	0	0	0	0	0	0	0	0	0	0	0	0	0	0	0	0	0	0	0	0	0	0	0	0	0
MYCN	MYC pathway	1	oncogene	TCGA-BT-A2LB-01;TCGA-DK-A2I4-01;TCGA-FJ-A3Z7-01;TCGA-G2-A2EO-01	4	0.03125	0	0	0	0	0	0	0	0	0	0	0	0	0	0	0	1	0	0	0	0	0	0	0	0	0	0	0	0	0	0	0	0	0	0	0	0	0	0	0	0	0	0	0
MAX	MYC pathway	1	TSG		0	0	0	0	0	0	0	0	0	0	0	0	0	0	0	0	0	0	0	0	0	0	0	0	0	0	0	0	0	0	0	0	0	0	0	0	0	0	0	0	0	0	0	0	0
MGA	MYC pathway	0		TCGA-BT-A20N-01;TCGA-BT-A42C-01;TCGA-CF-A1HR-01;TCGA-DK-A1AD-01;TCGA-DK-A2I4-01;TCGA-DK-A3X1-01;TCGA-G2-A2EC-01;TCGA-G2-A2EO-01;TCGA-GC-A3RC-01;TCGA-GV-A40E-01	10	0.078125	0	0	0	0	0	0	0	1	0	0	0	0	0	0	0	0	0	0	0	0	0	1	0	0	1	0	0	0	0	0	0	0	0	0	0	0	0	0	0	0	0	0	0
MXD1	MYC pathway	0		TCGA-FD-A3SJ-01	1	0.0078125	0	0	0	0	0	0	0	0	0	0	0	0	0	0	0	0	0	0	0	0	0	0	0	0	0	0	0	0	0	0	0	0	0	0	0	0	0	0	0	0	0	0	0
MXI1	MYC pathway	0			0	0	0	0	0	0	0	0	0	0	0	0	0	0	0	0	0	0	0	0	0	0	0	0	0	0	0	0	0	0	0	0	0	0	0	0	0	0	0	0	0	0	0	0	0
MNT	MYC pathway	0		TCGA-K4-A3WU-01	1	0.0078125	0	0	0	0	0	0	0	0	0	0	0	0	0	0	0	0	0	0	0	0	0	0	0	0	0	0	0	0	0	0	0	0	0	0	0	0	0	0	0	0	0	0	0
MXD3	MYC pathway	0			0	0	0	0	0	0	0	0	0	0	0	0	0	0	0	0	0	0	0	0	0	0	0	0	0	0	0	0	0	0	0	0	0	0	0	0	0	0	0	0	0	0	0	0	0
MXD4	MYC pathway	0		TCGA-BT-A2LD-01;TCGA-DK-A1A6-01;TCGA-E7-A3Y1-01;TCGA-FJ-A3Z7-01	4	0.03125	0	0	0	0	0	0	0	0	0	0	0	0	0	0	0	0	1	0	0	0	0	0	0	0	0	0	0	0	0	0	0	0	0	0	0	0	0	0	0	1	0	0	0
MLX	MYC pathway	0		TCGA-BT-A0YX-01;TCGA-FD-A3SO-01	2	0.015625	0	0	0	0	0	1	0	0	0	0	0	0	0	0	0	0	0	0	0	0	0	0	0	0	0	0	0	0	0	0	0	0	0	0	0	0	0	0	0	0	0	0	0
MLXIP	MYC pathway	0		TCGA-E7-A3Y1-01	1	0.0078125	0	0	0	0	0	0	0	0	0	0	0	0	0	0	0	0	0	0	0	0	0	0	0	0	0	0	0	0	0	0	0	0	0	0	0	0	0	0	0	0	0	0	0
MLXIPL	MYC pathway	0		TCGA-DK-A1AF-01;TCGA-HQ-A2OE-01	2	0.015625	0	0	0	0	0	0	0	0	0	0	0	0	0	0	0	0	0	0	0	0	0	0	0	0	0	0	0	0	0	0	0	0	0	0	0	0	0	0	0	0	0	0	0
ERCC3	DNA repair pathway	1	TSG	TCGA-DK-A3X1-01;TCGA-FD-A3SJ-01;TCGA-FD-A3SN-01;TCGA-G2-A3VY-01	4	0.03125	0	0	0	0	0	0	0	0	0	0	0	0	0	0	0	0	0	0	0	0	0	0	0	0	0	0	0	0	0	0	0	0	0	0	0	0	0	0	0	0	0	0	0
NBN	DNA repair pathway	1	TSG	TCGA-DK-A1A3-01;TCGA-DK-A1A7-01;TCGA-DK-A2HX-01;TCGA-G2-A2ES-01;TCGA-GD-A3OP-01	5	0.0390625	0	0	0	0	0	0	0	0	0	0	0	0	0	0	0	0	0	0	0	0	0	0	0	0	0	0	0	0	0	0	0	0	0	0	0	0	0	1	0	0	1	0	0
FANCA	DNA repair pathway	1	TSG	TCGA-BT-A20J-01;TCGA-BT-A20P-01;TCGA-DK-A1A5-01;TCGA-DK-A3IT-01;TCGA-E5-A2PC-01;TCGA-FD-A3SM-01;TCGA-FJ-A3Z7-01;TCGA-G2-A3VY-01;TCGA-H4-A2HQ-01	9	0.0703125	0	0	0	0	0	0	1	0	0	1	0	0	0	0	0	0	0	0	0	0	0	0	0	0	0	0	0	0	0	0	0	0	0	0	0	0	0	0	1	0	0	0	0
PALB2	DNA repair pathway	1	TSG	TCGA-BT-A20T-01;TCGA-CF-A1HR-01	2	0.015625	0	0	0	0	0	0	0	0	0	0	0	0	1	0	0	0	0	0	0	0	0	0	0	0	1	0	0	0	0	0	0	0	0	0	0	0	0	0	0	0	0	0	0
BRCA2	DNA repair pathway	1	TSG	TCGA-BL-A0C8-01;TCGA-BT-A42C-01;TCGA-CF-A1HR-01;TCGA-DK-A1A5-01;TCGA-DK-A1AD-01;TCGA-DK-A1AG-01;TCGA-DK-A3IM-01;TCGA-DK-A3X1-01;TCGA-FD-A3SS-01;TCGA-FT-A3EE-01;TCGA-GU-A42R-01;TCGA-GV-A3JZ-01;TCGA-K4-A3WS-01	13	0.101562	1	0	0	0	0	0	0	0	0	0	0	0	0	0	0	0	0	0	0	0	0	1	0	0	1	0	0	0	0	0	0	0	0	0	0	0	0	0	1	0	0	0	0
MRE11	DNA repair pathway	0		TCGA-DK-A1A6-01;TCGA-G2-A2ES-01	2	0.015625	0	0	0	0	0	0	0	0	0	0	0	0	0	0	0	0	0	0	0	0	0	0	0	0	0	0	0	0	0	0	0	0	0	0	0	0	0	0	0	1	0	0	0
HDAC2	DNA repair pathway	0		TCGA-DK-A2I4-01	1	0.0078125	0	0	0	0	0	0	0	0	0	0	0	0	0	0	0	0	0	0	0	0	0	0	0	0	0	0	0	0	0	0	0	0	0	0	0	0	0	0	0	0	0	0	0
RAD51	DNA repair pathway	0		TCGA-BT-A20R-01;TCGA-BT-A3PH-01;TCGA-GV-A40E-01	3	0.0234375	0	0	0	0	0	0	0	0	0	0	0	1	0	0	0	0	0	1	0	0	0	0	0	0	0	0	0	0	0	0	0	0	0	0	0	0	0	0	0	0	0	0	0
BRCA1	DNA repair pathway	1	TSG	TCGA-BT-A20W-01;TCGA-BT-A3PH-01;TCGA-DK-A1AE-01;TCGA-DK-A3IN-01;TCGA-K4-A3WS-01	5	0.0390625	0	0	0	0	0	0	0	0	0	0	0	0	0	0	1	0	0	1	0	0	0	0	0	0	0	0	0	0	0	0	0	0	0	0	0	0	0	0	0	0	0	0	0
MLH3	DNA repair pathway	0		TCGA-DK-A3WW-01	1	0.0078125	0	0	0	0	0	0	0	0	0	0	0	0	0	0	0	0	0	0	0	0	0	0	0	0	0	0	0	0	0	0	0	0	0	0	0	0	0	0	0	0	0	0	0
RAD50	DNA repair pathway	0		TCGA-DK-A1A3-01;TCGA-DK-A2I1-01;TCGA-FD-A3B3-01;TCGA-GD-A2C5-01	4	0.03125	0	0	0	0	0	0	0	0	0	0	0	0	0	0	0	0	0	0	0	0	0	0	0	0	0	0	0	0	0	0	0	0	0	0	0	0	0	1	0	0	0	0	0
CDH12	DNA repair pathway	0		TCGA-DK-A2HX-01;TCGA-H4-A2HQ-01	2	0.015625	0	0	0	0	0	0	0	0	0	0	0	0	0	0	0	0	0	0	0	0	0	0	0	0	0	0	0	0	0	0	0	0	0	0	0	0	0	0	0	0	0	0	0
CDKN1A	Cell Cycel pathway;p53/Rb pathway	1	oncogene, TSG	TCGA-BT-A20T-01;TCGA-BT-A42C-01;TCGA-CF-A1HS-01;TCGA-CF-A27C-01;TCGA-CF-A3MF-01;TCGA-CF-A3MG-01;TCGA-CU-A3QU-01;TCGA-DK-A1AC-01;TCGA-DK-A2HX-01;TCGA-DK-A2I4-01;TCGA-DK-A3IN-01;TCGA-FD-A3B7-01;TCGA-FD-A3SM-01;TCGA-FD-A3SO-01;TCGA-G2-A3IB-01;TCGA-GD-A3OQ-01;TCGA-GV-A3JX-01;TCGA-GV-A40E-01	18	0.140625	0	0	0	0	0	0	0	0	0	0	0	0	1	0	0	0	0	0	0	0	0	1	0	0	0	1	1	1	1	0	0	0	0	0	0	1	0	0	0	0	0	0	0
CDKN2B	Cell Cycel pathway	0		TCGA-G2-A2EK-01;TCGA-H4-A2HO-01	2	0.015625	0	0	0	0	0	0	0	0	0	0	0	0	0	0	0	0	0	0	0	0	0	0	0	0	0	0	0	0	0	0	0	0	0	0	0	0	0	0	0	0	0	0	0
CDKN1B	Cell Cycel pathway	1	TSG	TCGA-BL-A3JM-01;TCGA-BT-A3PH-01;TCGA-DK-A1AC-01;TCGA-FD-A3SO-01	4	0.03125	0	0	0	1	0	0	0	0	0	0	0	0	0	0	0	0	0	1	0	0	0	0	0	0	0	0	0	0	0	0	0	0	0	0	0	0	0	0	0	0	0	0	0
CDKN2C	Cell Cycel pathway	1	TSG		0	0	0	0	0	0	0	0	0	0	0	0	0	0	0	0	0	0	0	0	0	0	0	0	0	0	0	0	0	0	0	0	0	0	0	0	0	0	0	0	0	0	0	0	0
CCNE1	Cell Cycel pathway;p53/Rb pathway	1	oncogene		0	0	0	0	0	0	0	0	0	0	0	0	0	0	0	0	0	0	0	0	0	0	0	0	0	0	0	0	0	0	0	0	0	0	0	0	0	0	0	0	0	0	0	0	0
CCND3	Cell Cycel pathway	1	oncogene	TCGA-BL-A3JM-01;TCGA-CU-A3QU-01;TCGA-DK-A2I6-01;TCGA-FD-A3SN-01;TCGA-G2-A2EF-01	5	0.0390625	0	0	0	1	0	0	0	0	0	0	0	0	0	0	0	0	0	0	0	0	0	0	0	0	0	0	0	0	0	0	0	0	0	0	0	1	0	0	0	0	0	0	0
CCND1	Cell Cycel pathway;p53/Rb pathway	1	oncogene	TCGA-BT-A20J-01;TCGA-DK-A1A6-01;TCGA-DK-A1AC-01	3	0.0234375	0	0	0	0	0	0	1	0	0	0	0	0	0	0	0	0	0	0	0	0	0	0	0	0	0	0	0	0	0	0	0	0	0	0	0	0	0	0	0	1	0	0	0
CCND2	Cell Cycel pathway	1	oncogene		0	0	0	0	0	0	0	0	0	0	0	0	0	0	0	0	0	0	0	0	0	0	0	0	0	0	0	0	0	0	0	0	0	0	0	0	0	0	0	0	0	0	0	0	0
CDK6	Cell Cycel pathway	1	oncogene	TCGA-C4-A0F6-01;TCGA-FD-A3SN-01	2	0.015625	0	0	0	0	0	0	0	0	0	0	0	0	0	0	0	0	0	0	0	0	0	0	0	1	0	0	0	0	0	0	0	0	0	0	0	0	0	0	0	0	0	0	0
CDK2	Cell Cycel pathway	0		TCGA-GC-A3OO-01	1	0.0078125	0	0	0	0	0	0	0	0	0	0	0	0	0	0	0	0	0	0	0	0	0	0	0	0	0	0	0	0	0	0	0	0	0	0	0	0	0	0	0	0	0	0	0
CDK4	Cell Cycel pathway	1	oncogene	TCGA-FJ-A3ZF-01;TCGA-GV-A3JX-01	2	0.015625	0	0	0	0	0	0	0	0	0	0	0	0	0	0	0	0	0	0	0	0	0	0	0	0	0	0	0	0	0	0	0	0	0	0	0	0	0	0	0	0	0	0	0
RB1	Cell Cycel pathway;p53/Rb pathway	1	TSG	TCGA-BT-A20R-01;TCGA-BT-A3PH-01;TCGA-BT-A3PJ-01;TCGA-C4-A0F0-01;TCGA-CU-A0YN-01;TCGA-DK-A3IL-01;TCGA-DK-A3IN-01;TCGA-DK-A3IV-01;TCGA-DK-A3X1-01;TCGA-FD-A3B6-01;TCGA-FD-A3B7-01;TCGA-FD-A3N5-01;TCGA-FD-A3SL-01;TCGA-FD-A3SO-01;TCGA-GC-A3YS-01;TCGA-GV-A3JX-01;TCGA-GV-A40G-01	17	0.132812	0	0	0	0	0	0	0	0	0	0	0	1	0	0	0	0	0	1	1	0	0	0	1	0	0	0	0	0	0	0	0	1	0	0	0	0	0	0	0	0	0	0	0
E2F1	Cell Cycel pathway	0		TCGA-DK-A3IK-01	1	0.0078125	0	0	0	0	0	0	0	0	0	0	0	0	0	0	0	0	0	0	0	0	0	0	0	0	0	0	0	0	0	0	0	0	0	0	0	0	0	0	0	0	0	0	0
E2F3	Cell Cycel pathway;p53/Rb pathway	0		TCGA-BT-A2LD-01;TCGA-DK-A3IN-01	2	0.015625	0	0	0	0	0	0	0	0	0	0	0	0	0	0	0	0	1	0	0	0	0	0	0	0	0	0	0	0	0	0	0	0	0	0	0	0	0	0	0	0	0	0	0
JAG2	Notch pathway	0		TCGA-DK-A1AC-01	1	0.0078125	0	0	0	0	0	0	0	0	0	0	0	0	0	0	0	0	0	0	0	0	0	0	0	0	0	0	0	0	0	0	0	0	0	0	0	0	0	0	0	0	0	0	0
ARRDC1	Notch pathway	0		TCGA-FD-A3N5-01	1	0.0078125	0	0	0	0	0	0	0	0	0	0	0	0	0	0	0	0	0	0	0	0	0	0	0	0	0	0	0	0	0	0	0	0	0	0	0	0	0	0	0	0	0	0	0
FBXW7	Notch pathway;p53/Rb pathway	1	TSG	TCGA-BL-A13I-01;TCGA-BT-A0YX-01;TCGA-BT-A20O-01;TCGA-C4-A0F0-01;TCGA-CU-A0YR-01;TCGA-DK-A1AC-01;TCGA-DK-A2I2-01;TCGA-DK-A3IN-01;TCGA-DK-A3WX-01;TCGA-G2-A2ES-01;TCGA-GC-A3RD-01;TCGA-K4-A3WU-01	12	0.09375	0	1	0	0	0	1	0	0	1	0	0	0	0	0	0	0	0	0	0	0	0	0	1	0	0	0	0	0	0	0	0	0	0	1	0	0	0	0	0	0	0	0	0
CUL1	Notch pathway	0		TCGA-CU-A0YO-01;TCGA-CU-A3YL-01;TCGA-DK-A1A3-01;TCGA-DK-A3WW-01;TCGA-G2-A2EC-01;TCGA-G2-A3VY-01;TCGA-GV-A3JX-01	7	0.0546875	0	0	0	0	0	0	0	0	0	0	0	0	0	0	0	0	0	0	0	0	0	0	0	0	0	0	0	0	0	0	0	0	1	0	0	0	1	1	0	0	0	0	0
CNTN6	Notch pathway	0		TCGA-BL-A0C8-01;TCGA-BT-A2LB-01;TCGA-CF-A1HR-01;TCGA-CF-A27C-01;TCGA-DK-A3IU-01;TCGA-FD-A3SS-01	6	0.046875	1	0	0	0	0	0	0	0	0	0	0	0	0	0	0	1	0	0	0	0	0	0	0	0	1	0	1	0	0	0	0	0	0	0	0	0	0	0	0	0	0	0	0
NOTCH1	Notch pathway	1	oncogene, TSG	TCGA-C4-A0F6-01;TCGA-DK-A3WW-01;TCGA-E7-A3Y1-01;TCGA-FD-A3N5-01;TCGA-FD-A3SR-01;TCGA-FJ-A3ZE-01;TCGA-G2-A2EO-01;TCGA-G2-A3VY-01;TCGA-GV-A3JV-01	9	0.0703125	0	0	0	0	0	0	0	0	0	0	0	0	0	0	0	0	0	0	0	0	0	0	0	1	0	0	0	0	0	0	0	0	0	0	0	0	0	0	0	0	0	0	0
NOTCH2	Notch pathway	1	oncogene, TSG	TCGA-BT-A0YX-01;TCGA-BT-A20U-01;TCGA-CU-A0YO-01;TCGA-CU-A3YL-01;TCGA-FD-A3N5-01;TCGA-G2-A2EC-01;TCGA-G2-A2EO-01;TCGA-G2-A2ES-01;TCGA-G2-A3VY-01;TCGA-GV-A3QK-01;TCGA-HQ-A2OE-01	11	0.0859375	0	0	0	0	0	1	0	0	0	0	0	0	0	1	0	0	0	0	0	0	0	0	0	0	0	0	0	0	0	0	0	0	1	0	0	0	1	0	0	0	0	0	0
NOTCH3	Notch pathway	0		TCGA-BT-A20P-01;TCGA-CU-A3YL-01;TCGA-FD-A3N5-01	3	0.0234375	0	0	0	0	0	0	0	0	0	1	0	0	0	0	0	0	0	0	0	0	0	0	0	0	0	0	0	0	0	0	0	0	0	0	0	0	1	0	0	0	0	0	0
NOTCH4	Notch pathway	0		TCGA-BL-A0C8-01;TCGA-BT-A3PJ-01;TCGA-DK-A3IN-01;TCGA-DK-A3WW-01;TCGA-FD-A3N5-01;TCGA-GC-A3OO-01	6	0.046875	1	0	0	0	0	0	0	0	0	0	0	0	0	0	0	0	0	0	1	0	0	0	0	0	0	0	0	0	0	0	0	0	0	0	0	0	0	0	0	0	0	0	0
DNER	Notch pathway	0		TCGA-CF-A1HR-01;TCGA-DK-A1A3-01;TCGA-DK-A3IU-01;TCGA-FD-A3SQ-01;TCGA-FJ-A3ZF-01	5	0.0390625	0	0	0	0	0	0	0	0	0	0	0	0	0	0	0	0	0	0	0	0	0	0	0	0	1	0	0	0	0	0	0	0	0	0	0	0	0	1	0	0	0	0	0
PSEN2	Notch pathway	0		TCGA-BT-A20Q-01;TCGA-BT-A3PJ-01	2	0.015625	0	0	0	0	0	0	0	0	0	0	1	0	0	0	0	0	0	0	1	0	0	0	0	0	0	0	0	0	0	0	0	0	0	0	0	0	0	0	0	0	0	0	0
NCOR1	Notch pathway	1	TSG	TCGA-BT-A20Q-01;TCGA-BT-A3PJ-01;TCGA-BT-A3PK-01;TCGA-CU-A3YL-01;TCGA-DK-A1AC-01;TCGA-DK-A2I2-01;TCGA-DK-A2I4-01;TCGA-DK-A3IU-01;TCGA-FD-A3B6-01;TCGA-FD-A3SL-01;TCGA-FD-A3SP-01;TCGA-H4-A2HO-01	12	0.09375	0	0	0	0	0	0	0	0	0	0	1	0	0	0	0	0	0	0	1	1	0	0	0	0	0	0	0	0	0	0	0	0	0	0	0	0	1	0	0	0	0	0	0
NCOR2	Notch pathway	1	TSG	TCGA-BT-A20W-01;TCGA-BT-A2LD-01;TCGA-C4-A0F6-01;TCGA-CF-A27C-01;TCGA-CU-A3YL-01;TCGA-DK-A1AC-01;TCGA-DK-A2HX-01;TCGA-DK-A2I1-01;TCGA-FD-A3SR-01;TCGA-GV-A3QG-01	10	0.078125	0	0	0	0	0	0	0	0	0	0	0	0	0	0	1	0	1	0	0	0	0	0	0	1	0	0	1	0	0	0	0	0	0	0	0	0	1	0	0	0	0	0	0
SPEN	Notch pathway	1	TSG	TCGA-BT-A2LB-01;TCGA-BT-A42C-01;TCGA-CU-A3KJ-01;TCGA-DK-A1AC-01;TCGA-DK-A3IS-01;TCGA-DK-A3IU-01;TCGA-FD-A3B7-01;TCGA-G2-A2EF-01;TCGA-G2-A2EJ-01;TCGA-G2-A3VY-01;TCGA-GC-A3RC-01;TCGA-GV-A3JX-01	12	0.09375	0	0	0	0	0	0	0	0	0	0	0	0	0	0	0	1	0	0	0	0	0	1	0	0	0	0	0	0	0	0	0	0	0	0	1	0	0	0	0	0	0	0	0
KDM5A	Notch pathway	1	oncogene	TCGA-BT-A20N-01;TCGA-BT-A3PK-01;TCGA-CF-A1HS-01;TCGA-FD-A3B5-01;TCGA-FD-A3B8-01;TCGA-G2-A3VY-01	6	0.046875	0	0	0	0	0	0	0	1	0	0	0	0	0	0	0	0	0	0	0	1	0	0	0	0	0	1	0	0	0	0	0	0	0	0	0	0	0	0	0	0	0	0	0
MAML3	Notch pathway	0		TCGA-DK-A1A5-01;TCGA-DK-A2I4-01;TCGA-DK-A3WW-01;TCGA-G2-A2EF-01;TCGA-G2-A2EO-01	5	0.0390625	0	0	0	0	0	0	0	0	0	0	0	0	0	0	0	0	0	0	0	0	0	0	0	0	0	0	0	0	0	0	0	0	0	0	0	0	0	0	1	0	0	0	0
CREBBP	Notch pathway	1	oncogene, TSG	TCGA-BT-A20O-01;TCGA-BT-A20T-01;TCGA-BT-A3PJ-01;TCGA-C4-A0F0-01;TCGA-CU-A3YL-01;TCGA-DK-A1A3-01;TCGA-DK-A1AD-01;TCGA-DK-A2I1-01;TCGA-FD-A3N5-01;TCGA-FD-A3SL-01;TCGA-FD-A3SM-01;TCGA-FD-A3SP-01;TCGA-G2-A2EO-01;TCGA-GC-A3RC-01;TCGA-GC-A3RD-01;TCGA-GV-A3JV-01;TCGA-GV-A3JX-01;TCGA-GV-A3QG-01	18	0.140625	0	0	0	0	0	0	0	0	1	0	0	0	1	0	0	0	0	0	1	0	0	0	1	0	0	0	0	0	0	0	0	0	0	0	0	0	1	1	0	0	0	0	0
KAT2B	Notch pathway	0		TCGA-BT-A0YX-01	1	0.0078125	0	0	0	0	0	1	0	0	0	0	0	0	0	0	0	0	0	0	0	0	0	0	0	0	0	0	0	0	0	0	0	0	0	0	0	0	0	0	0	0	0	0	0
EP300	Notch pathway	1	TSG	TCGA-BT-A2LB-01;TCGA-BT-A3PH-01;TCGA-BT-A3PK-01;TCGA-CU-A0YR-01;TCGA-CU-A3KJ-01;TCGA-DK-A1A5-01;TCGA-DK-A1A7-01;TCGA-DK-A2I4-01;TCGA-DK-A2I6-01;TCGA-DK-A3WW-01;TCGA-DK-A3WX-01;TCGA-FD-A3B8-01;TCGA-FD-A3SM-01;TCGA-FD-A3SO-01;TCGA-FJ-A3ZF-01;TCGA-G2-A2EJ-01;TCGA-GC-A3BM-01;TCGA-GC-A3RB-01;TCGA-GD-A3OQ-01;TCGA-GV-A3JX-01;TCGA-GV-A3JZ-01	21	0.164062	0	0	0	0	0	0	0	0	0	0	0	0	0	0	0	1	0	1	0	1	0	0	0	0	0	0	0	0	0	0	0	0	0	1	1	0	0	0	1	0	1	0	0
PTEN	PI3K pathway	1	TSG	TCGA-DK-A2I6-01;TCGA-DK-A3IN-01;TCGA-DK-A3WW-01;TCGA-G2-A3VY-01;TCGA-GV-A40E-01	5	0.0390625	0	0	0	0	0	0	0	0	0	0	0	0	0	0	0	0	0	0	0	0	0	0	0	0	0	0	0	0	0	0	0	0	0	0	0	0	0	0	0	0	0	0	0
PIK3CA	PI3K pathway	1	oncogene	TCGA-BT-A20O-01;TCGA-BT-A20R-01;TCGA-DK-A1A5-01;TCGA-DK-A1A6-01;TCGA-DK-A1AB-01;TCGA-DK-A1AC-01;TCGA-DK-A1AG-01;TCGA-DK-A3WW-01;TCGA-DK-A3X1-01;TCGA-E5-A2PC-01;TCGA-FD-A3B5-01;TCGA-FD-A3B6-01;TCGA-FD-A3B7-01;TCGA-FD-A3NA-01;TCGA-FD-A3SJ-01;TCGA-FD-A3SN-01;TCGA-FD-A3SO-01;TCGA-G2-A2EJ-01;TCGA-G2-A2EO-01;TCGA-G2-A3VY-01;TCGA-GC-A3I6-01;TCGA-GC-A3OO-01;TCGA-GC-A3WC-01;TCGA-GD-A3OP-01;TCGA-GV-A3JX-01…	27	0.210938	0	0	0	0	0	0	0	0	1	0	0	1	0	0	0	0	0	0	0	0	0	0	0	0	0	0	0	0	0	0	0	0	0	0	0	0	0	0	1	1	0	0	1
PIK3CB	PI3K pathway	1	oncogene	TCGA-BT-A0YX-01;TCGA-DK-A2I2-01;TCGA-GV-A3QF-01	3	0.0234375	0	0	0	0	0	1	0	0	0	0	0	0	0	0	0	0	0	0	0	0	0	0	0	0	0	0	0	0	0	0	0	0	0	0	0	0	0	0	0	0	0	0	0
PIK3R1	PI3K pathway	1	TSG	TCGA-DK-A1AC-01;TCGA-G2-A2EF-01	2	0.015625	0	0	0	0	0	0	0	0	0	0	0	0	0	0	0	0	0	0	0	0	0	0	0	0	0	0	0	0	0	0	0	0	0	0	0	0	0	0	0	0	0	0	0
PIK3R2	PI3K pathway	0		TCGA-FJ-A3ZE-01	1	0.0078125	0	0	0	0	0	0	0	0	0	0	0	0	0	0	0	0	0	0	0	0	0	0	0	0	0	0	0	0	0	0	0	0	0	0	0	0	0	0	0	0	0	0	0
PIK3R3	PI3K pathway	0			0	0	0	0	0	0	0	0	0	0	0	0	0	0	0	0	0	0	0	0	0	0	0	0	0	0	0	0	0	0	0	0	0	0	0	0	0	0	0	0	0	0	0	0	0
AKT1	PI3K pathway	1	oncogene	TCGA-FD-A3SS-01;TCGA-GV-A3JZ-01	2	0.015625	0	0	0	0	0	0	0	0	0	0	0	0	0	0	0	0	0	0	0	0	0	0	0	0	0	0	0	0	0	0	0	0	0	0	0	0	0	0	0	0	0	0	0
AKT2	PI3K pathway	1	oncogene		0	0	0	0	0	0	0	0	0	0	0	0	0	0	0	0	0	0	0	0	0	0	0	0	0	0	0	0	0	0	0	0	0	0	0	0	0	0	0	0	0	0	0	0	0
AKT3	PI3K pathway	1	oncogene	TCGA-BT-A0S7-01;TCGA-DK-A3WW-01	2	0.015625	0	0	0	0	1	0	0	0	0	0	0	0	0	0	0	0	0	0	0	0	0	0	0	0	0	0	0	0	0	0	0	0	0	0	0	0	0	0	0	0	0	0	0
PPP2R1A	PI3K pathway	1	TSG	TCGA-BT-A20J-01;TCGA-DK-A3X1-01;TCGA-G2-A2EO-01	3	0.0234375	0	0	0	0	0	0	1	0	0	0	0	0	0	0	0	0	0	0	0	0	0	0	0	0	0	0	0	0	0	0	0	0	0	0	0	0	0	0	0	0	0	0	0
TSC1	PI3K pathway	1	TSG	TCGA-BT-A20P-01;TCGA-BT-A42C-01;TCGA-CF-A1HR-01;TCGA-CF-A3MG-01;TCGA-DK-A1A3-01;TCGA-DK-A3WW-01;TCGA-FD-A3SM-01;TCGA-FD-A3SN-01;TCGA-G2-A2EO-01;TCGA-GD-A2C5-01;TCGA-GV-A3QF-01	11	0.0859375	0	0	0	0	0	0	0	0	0	1	0	0	0	0	0	0	0	0	0	0	0	1	0	0	1	0	0	0	1	0	0	0	0	0	0	0	0	1	0	0	0	0	0
TSC2	PI3K pathway	1	TSG	TCGA-BT-A3PH-01;TCGA-CF-A3MG-01;TCGA-DK-A1AA-01;TCGA-H4-A2HQ-01	4	0.03125	0	0	0	0	0	0	0	0	0	0	0	0	0	0	0	0	0	1	0	0	0	0	0	0	0	0	0	0	1	0	0	0	0	0	0	0	0	0	0	0	0	1	0
MTOR	PI3K pathway;VHL pathway	1	oncogene	TCGA-BT-A0YX-01;TCGA-BT-A20R-01	2	0.015625	0	0	0	0	0	1	0	0	0	0	0	1	0	0	0	0	0	0	0	0	0	0	0	0	0	0	0	0	0	0	0	0	0	0	0	0	0	0	0	0	0	0	0
STK11	PI3K pathway	1	TSG	TCGA-DK-A1A5-01;TCGA-DK-A3IS-01;TCGA-DK-A3WW-01	3	0.0234375	0	0	0	0	0	0	0	0	0	0	0	0	0	0	0	0	0	0	0	0	0	0	0	0	0	0	0	0	0	0	0	0	0	0	0	0	0	0	1	0	0	0	0
RICTOR	PI3K pathway	0		TCGA-BT-A2LB-01;TCGA-DK-A1AC-01;TCGA-DK-A3IT-01;TCGA-DK-A3WW-01;TCGA-G2-A2EC-01;TCGA-GV-A3JZ-01	6	0.046875	0	0	0	0	0	0	0	0	0	0	0	0	0	0	0	1	0	0	0	0	0	0	0	0	0	0	0	0	0	0	0	0	0	0	0	0	0	0	0	0	0	0	0
RHEB	PI3K pathway	0		TCGA-GD-A3OP-01	1	0.0078125	0	0	0	0	0	0	0	0	0	0	0	0	0	0	0	0	0	0	0	0	0	0	0	0	0	0	0	0	0	0	0	0	0	0	0	0	0	0	0	0	0	0	0
RPTOR	PI3K pathway	0		TCGA-BT-A20U-01;TCGA-CU-A0YO-01;TCGA-FD-A3SJ-01	3	0.0234375	0	0	0	0	0	0	0	0	0	0	0	0	0	1	0	0	0	0	0	0	0	0	0	0	0	0	0	0	0	0	0	0	1	0	0	0	0	0	0	0	0	0	0
HIF1A	VHL pathway	1	oncogene	TCGA-FD-A3SN-01;TCGA-G2-A2EF-01	2	0.015625	0	0	0	0	0	0	0	0	0	0	0	0	0	0	0	0	0	0	0	0	0	0	0	0	0	0	0	0	0	0	0	0	0	0	0	0	0	0	0	0	0	0	0
VHL	VHL pathway	1	TSG		0	0	0	0	0	0	0	0	0	0	0	0	0	0	0	0	0	0	0	0	0	0	0	0	0	0	0	0	0	0	0	0	0	0	0	0	0	0	0	0	0	0	0	0	0
VEGFA	VHL pathway	0			0	0	0	0	0	0	0	0	0	0	0	0	0	0	0	0	0	0	0	0	0	0	0	0	0	0	0	0	0	0	0	0	0	0	0	0	0	0	0	0	0	0	0	0	0
PDGFRB	VHL pathway	1	oncogene	TCGA-DK-A1AD-01;TCGA-DK-A2HX-01;TCGA-DK-A3IS-01	3	0.0234375	0	0	0	0	0	0	0	0	0	0	0	0	0	0	0	0	0	0	0	0	0	0	0	0	0	0	0	0	0	0	0	0	0	0	0	0	0	0	0	0	0	0	0
GRB2	MAPK pathway	0		TCGA-BT-A3PJ-01	1	0.0078125	0	0	0	0	0	0	0	0	0	0	0	0	0	0	0	0	0	0	1	0	0	0	0	0	0	0	0	0	0	0	0	0	0	0	0	0	0	0	0	0	0	0	0
CERKL	MAPK pathway	0		TCGA-BT-A3PH-01;TCGA-CF-A27C-01;TCGA-FJ-A3ZE-01;TCGA-G2-A2EF-01	4	0.03125	0	0	0	0	0	0	0	0	0	0	0	0	0	0	0	0	0	1	0	0	0	0	0	0	0	0	1	0	0	0	0	0	0	0	0	0	0	0	0	0	0	0	0
CDC42	MAPK pathway	0			0	0	0	0	0	0	0	0	0	0	0	0	0	0	0	0	0	0	0	0	0	0	0	0	0	0	0	0	0	0	0	0	0	0	0	0	0	0	0	0	0	0	0	0	0
PAK2	MAPK pathway	0		TCGA-FT-A3EE-01	1	0.0078125	0	0	0	0	0	0	0	0	0	0	0	0	0	0	0	0	0	0	0	0	0	0	0	0	0	0	0	0	0	0	0	0	0	0	0	0	0	0	0	0	0	0	0
ETS1	MAPK pathway	0		TCGA-FD-A3B6-01;TCGA-GC-A3YS-01	2	0.015625	0	0	0	0	0	0	0	0	0	0	0	0	0	0	0	0	0	0	0	0	0	0	0	0	0	0	0	0	0	0	0	0	0	0	0	0	0	0	0	0	0	0	0
HPH	VHL pathway	0			0	0	0	0	0	0	0	0	0	0	0	0	0	0	0	0	0	0	0	0	0	0	0	0	0	0	0	0	0	0	0	0	0	0	0	0	0	0	0	0	0	0	0	0	0
HIF1B	VHL pathway	0			0	0	0	0	0	0	0	0	0	0	0	0	0	0	0	0	0	0	0	0	0	0	0	0	0	0	0	0	0	0	0	0	0	0	0	0	0	0	0	0	0	0	0	0	0
VEGF	VHL pathway	0			0	0	0	0	0	0	0	0	0	0	0	0	0	0	0	0	0	0	0	0	0	0	0	0	0	0	0	0	0	0	0	0	0	0	0	0	0	0	0	0	0	0	0	0	0
TGFB	VHL pathway	0			0	0	0	0	0	0	0	0	0	0	0	0	0	0	0	0	0	0	0	0	0	0	0	0	0	0	0	0	0	0	0	0	0	0	0	0	0	0	0	0	0	0	0	0	0
HGF	MAPK pathway	0		TCGA-DK-A1A5-01;TCGA-DK-A3IT-01;TCGA-G2-A2EF-01	3	0.0234375	0	0	0	0	0	0	0	0	0	0	0	0	0	0	0	0	0	0	0	0	0	0	0	0	0	0	0	0	0	0	0	0	0	0	0	0	0	0	1	0	0	0	0
RAS	MAPK pathway	0			0	0	0	0	0	0	0	0	0	0	0	0	0	0	0	0	0	0	0	0	0	0	0	0	0	0	0	0	0	0	0	0	0	0	0	0	0	0	0	0	0	0	0	0	0
RAF	MAPK pathway	0		TCGA-BT-A3PJ-01	1	0.0078125	0	0	0	0	0	0	0	0	0	0	0	0	0	0	0	0	0	0	1	0	0	0	0	0	0	0	0	0	0	0	0	0	0	0	0	0	0	0	0	0	0	0	0
ERK	MAPK pathway	0			0	0	0	0	0	0	0	0	0	0	0	0	0	0	0	0	0	0	0	0	0	0	0	0	0	0	0	0	0	0	0	0	0	0	0	0	0	0	0	0	0	0	0	0	0
AP1	MAPK pathway	0			0	0	0	0	0	0	0	0	0	0	0	0	0	0	0	0	0	0	0	0	0	0	0	0	0	0	0	0	0	0	0	0	0	0	0	0	0	0	0	0	0	0	0	0	0
[truncated: 85 more columns]

## Sheet: KIRC
Supplementary Table 6. Details of pathway-level alterations across the CDC, BLCA, KIRC and KIRP cohorts considering the single nucleotide variants (SNV).
	Pathway	CGC	OG_TSG	SNV_KIRC(451)_Sample	SNV_KIRC(451)_N	SNV_KIRC(451)_Freq	TCGA-A3-3308-01	TCGA-A3-3311-01	TCGA-A3-3313-01	TCGA-A3-3316-01	TCGA-A3-3317-01	TCGA-A3-3319-01	TCGA-A3-3320-01	TCGA-A3-3322-01	TCGA-A3-3323-01	TCGA-A3-3326-01	TCGA-A3-3331-01	TCGA-A3-3346-01	TCGA-A3-3347-01	TCGA-A3-3349-01	TCGA-A3-3357-01	TCGA-A3-3358-01	TCGA-A3-3362-01	TCGA-A3-3363-01	TCGA-A3-3365-01	TCGA-A3-3367-01	TCGA-A3-3370-01	TCGA-A3-3372-01	TCGA-A3-3373-01	TCGA-A3-3374-01	TCGA-A3-3376-01	TCGA-A3-3378-01	TCGA-A3-3380-01	TCGA-A3-3382-01	TCGA-A3-3383-01	TCGA-A3-3385-01	TCGA-A3-3387-01	TCGA-AK-3425-01	TCGA-AK-3427-01	TCGA-AK-3428-01	TCGA-AK-3429-01	TCGA-AK-3430-01	TCGA-AK-3431-01	TCGA-AK-3434-01	TCGA-AK-3436-01	TCGA-AK-3440-01	TCGA-AK-3443-01	TCGA-AK-3444-01	TCGA-AK-3445-01
MDM2	p53/Rb pathway	1	oncogene	TCGA-A3-3320-01;TCGA-A3-3363-01;TCGA-A3-3365-01;TCGA-A3-3372-01;TCGA-A3-3374-01;TCGA-A3-3380-01;TCGA-A3-3382-01;TCGA-A3-3383-01;TCGA-AK-3427-01;TCGA-AK-3440-01;TCGA-AK-3444-01;TCGA-AS-3777-01;TCGA-AS-3778-01	13	0.0288248	0	0	0	0	0	0	1	0	0	0	0	0	0	0	0	0	0	1	1	0	0	1	0	1	0	0	1	1	1	0	0	0	1	0	0	0	0	0	0	1	0	1	0
CDKN2A	Cell Cycel pathway;p53/Rb pathway	1	TSG	TCGA-B0-4707-01;TCGA-BP-4163-01;TCGA-CW-6087-01;TCGA-CZ-4858-01;TCGA-CZ-5455-01	5	0.0110865	0	0	0	0	0	0	0	0	0	0	0	0	0	0	0	0	0	0	0	0	0	0	0	0	0	0	0	0	0	0	0	0	0	0	0	0	0	0	0	0	0	0	0
TP53	p53/Rb pathway	1	oncogene, TSG	TCGA-A3-3313-01;TCGA-A3-3319-01;TCGA-A3-3346-01;TCGA-A3-3363-01;TCGA-A3-3383-01;TCGA-AK-3440-01;TCGA-AS-3778-01;TCGA-B0-4710-01;TCGA-B0-5092-01;TCGA-B0-5098-01;TCGA-B0-5117-01;TCGA-BP-4176-01;TCGA-BP-4770-01;TCGA-CJ-5677-01;TCGA-CZ-4865-01;TCGA-CZ-5463-01	16	0.0354767	0	0	1	0	0	1	0	0	0	0	0	1	0	0	0	0	0	1	0	0	0	0	0	0	0	0	0	0	1	0	0	0	0	0	0	0	0	0	0	1	0	0	0
ATM	DNA repair pathway;p53/Rb pathway	1	TSG	TCGA-A3-3382-01;TCGA-B0-4693-01;TCGA-B0-5097-01;TCGA-B0-5703-01;TCGA-B8-4622-01;TCGA-BP-4964-01;TCGA-BP-5173-01;TCGA-CJ-4639-01;TCGA-CJ-4900-01;TCGA-CJ-4904-01;TCGA-CJ-5686-01;TCGA-CZ-4861-01;TCGA-CZ-5451-01;TCGA-CZ-5986-01	14	0.0310421	0	0	0	0	0	0	0	0	0	0	0	0	0	0	0	0	0	0	0	0	0	0	0	0	0	0	0	1	0	0	0	0	0	0	0	0	0	0	0	0	0	0	0
CHEK2	DNA repair pathway	1	TSG	TCGA-A3-3331-01;TCGA-A3-3383-01;TCGA-B0-5692-01;TCGA-B0-5712-01;TCGA-CJ-4637-01;TCGA-CJ-4891-01;TCGA-CZ-5457-01	7	0.0155211	0	0	0	0	0	0	0	0	0	0	1	0	0	0	0	0	0	0	0	0	0	0	0	0	0	0	0	0	1	0	0	0	0	0	0	0	0	0	0	0	0	0	0
TAOK3	Hippo pathway	0		TCGA-B4-5832-01	1	0.00221729	0	0	0	0	0	0	0	0	0	0	0	0	0	0	0	0	0	0	0	0	0	0	0	0	0	0	0	0	0	0	0	0	0	0	0	0	0	0	0	0	0	0	0
TAOK1	Hippo pathway	0			0	0	0	0	0	0	0	0	0	0	0	0	0	0	0	0	0	0	0	0	0	0	0	0	0	0	0	0	0	0	0	0	0	0	0	0	0	0	0	0	0	0	0	0	0
TAOK2	Hippo pathway	0		TCGA-A3-3363-01;TCGA-B0-5094-01;TCGA-B2-4098-01;TCGA-B8-5162-01	4	0.00886918	0	0	0	0	0	0	0	0	0	0	0	0	0	0	0	0	0	1	0	0	0	0	0	0	0	0	0	0	0	0	0	0	0	0	0	0	0	0	0	0	0	0	0
DCHS1	Hippo pathway	0		TCGA-A3-3308-01;TCGA-A3-3313-01;TCGA-A3-3319-01;TCGA-A3-3320-01;TCGA-A3-3363-01;TCGA-A3-3372-01;TCGA-A3-3374-01;TCGA-A3-3378-01;TCGA-AK-3440-01;TCGA-AK-3443-01;TCGA-AK-3444-01;TCGA-AK-3447-01;TCGA-AK-3453-01;TCGA-AS-3777-01;TCGA-AS-3778-01;TCGA-B0-5098-01;TCGA-B8-5549-01;TCGA-BP-4346-01;TCGA-CJ-4916-01;TCGA-CW-5585-01;TCGA-EU-5905-01	21	0.0465632	1	0	1	0	0	1	1	0	0	0	0	0	0	0	0	0	0	1	0	0	0	1	0	1	0	1	0	0	0	0	0	0	0	0	0	0	0	0	0	1	1	1	0
FAT1	Hippo pathway	1	TSG	TCGA-A3-3308-01;TCGA-A3-3346-01;TCGA-A3-3372-01;TCGA-A3-3374-01;TCGA-A3-3383-01;TCGA-AK-3443-01;TCGA-AK-3444-01;TCGA-AS-3777-01;TCGA-B0-5098-01;TCGA-B0-5713-01;TCGA-B8-4621-01;TCGA-B8-5550-01;TCGA-BP-4169-01;TCGA-CJ-4641-01;TCGA-CJ-6033-01;TCGA-CZ-4859-01;TCGA-CZ-4863-01	17	0.037694	1	0	0	0	0	0	0	0	0	0	0	1	0	0	0	0	0	0	0	0	0	1	0	1	0	0	0	0	1	0	0	0	0	0	0	0	0	0	0	0	1	1	0
FAT3	Hippo pathway	1		TCGA-A3-3316-01;TCGA-A3-3317-01;TCGA-A3-3319-01;TCGA-A3-3372-01;TCGA-AK-3427-01;TCGA-AK-3436-01;TCGA-AK-3440-01;TCGA-AK-3461-01;TCGA-AS-3777-01;TCGA-AS-3778-01;TCGA-B0-5077-01;TCGA-B8-5163-01;TCGA-BP-4163-01;TCGA-BP-4345-01;TCGA-BP-4995-01;TCGA-BP-5009-01;TCGA-BP-5195-01;TCGA-BP-5198-01;TCGA-CJ-4903-01;TCGA-CW-6093-01;TCGA-CZ-4853-01;TCGA-CZ-5455-01;TCGA-CZ-5984-01	23	0.0509978	0	0	0	1	1	1	0	0	0	0	0	0	0	0	0	0	0	0	0	0	0	1	0	0	0	0	0	0	0	0	0	0	1	0	0	0	0	0	1	1	0	0	0
DCHS2	Hippo pathway	0		TCGA-A3-3322-01;TCGA-A3-3331-01;TCGA-A3-3365-01;TCGA-B0-4706-01;TCGA-B0-5706-01;TCGA-BP-4766-01;TCGA-BP-4995-01;TCGA-CJ-4893-01;TCGA-CJ-4923-01;TCGA-CZ-4865-01	10	0.0221729	0	0	0	0	0	0	0	1	0	0	1	0	0	0	0	0	0	0	1	0	0	0	0	0	0	0	0	0	0	0	0	0	0	0	0	0	0	0	0	0	0	0	0
FAT2	Hippo pathway	0		TCGA-A3-3313-01;TCGA-A3-3319-01;TCGA-A3-3326-01;TCGA-A3-3363-01;TCGA-A3-3374-01;TCGA-A3-3382-01;TCGA-B0-4816-01;TCGA-BP-4771-01;TCGA-BP-5176-01;TCGA-BP-5199-01;TCGA-CJ-4897-01;TCGA-CJ-4907-01;TCGA-CZ-4862-01	13	0.0288248	0	0	1	0	0	1	0	0	0	1	0	0	0	0	0	0	0	1	0	0	0	0	0	1	0	0	0	1	0	0	0	0	0	0	0	0	0	0	0	0	0	0	0
FAT4	Hippo pathway	1	TSG	TCGA-A3-3313-01;TCGA-A3-3374-01;TCGA-AK-3428-01;TCGA-B0-4849-01;TCGA-B0-5092-01;TCGA-B8-5162-01;TCGA-B8-5551-01;TCGA-BP-5008-01;TCGA-BP-5174-01;TCGA-BP-5192-01;TCGA-CJ-4869-01;TCGA-CJ-4888-01	12	0.0266075	0	0	1	0	0	0	0	0	0	0	0	0	0	0	0	0	0	0	0	0	0	0	0	1	0	0	0	0	0	0	0	0	0	1	0	0	0	0	0	0	0	0	0
SAV1	Hippo pathway	0		TCGA-CW-6087-01	1	0.00221729	0	0	0	0	0	0	0	0	0	0	0	0	0	0	0	0	0	0	0	0	0	0	0	0	0	0	0	0	0	0	0	0	0	0	0	0	0	0	0	0	0	0	0
MOB1A	Hippo pathway	0			0	0	0	0	0	0	0	0	0	0	0	0	0	0	0	0	0	0	0	0	0	0	0	0	0	0	0	0	0	0	0	0	0	0	0	0	0	0	0	0	0	0	0	0	0
STK3	Hippo pathway	0			0	0	0	0	0	0	0	0	0	0	0	0	0	0	0	0	0	0	0	0	0	0	0	0	0	0	0	0	0	0	0	0	0	0	0	0	0	0	0	0	0	0	0	0	0
NF2	Hippo pathway	1	TSG	TCGA-B0-5084-01;TCGA-B0-5098-01;TCGA-B8-4153-01;TCGA-BP-4986-01;TCGA-CJ-4638-01;TCGA-CJ-4901-01	6	0.0133038	0	0	0	0	0	0	0	0	0	0	0	0	0	0	0	0	0	0	0	0	0	0	0	0	0	0	0	0	0	0	0	0	0	0	0	0	0	0	0	0	0	0	0
LATS2	Hippo pathway	0		TCGA-B0-5711-01;TCGA-BP-4326-01;TCGA-CJ-5684-01;TCGA-CW-5589-01	4	0.00886918	0	0	0	0	0	0	0	0	0	0	0	0	0	0	0	0	0	0	0	0	0	0	0	0	0	0	0	0	0	0	0	0	0	0	0	0	0	0	0	0	0	0	0
MOB1B	Hippo pathway	0			0	0	0	0	0	0	0	0	0	0	0	0	0	0	0	0	0	0	0	0	0	0	0	0	0	0	0	0	0	0	0	0	0	0	0	0	0	0	0	0	0	0	0	0	0
STK4	Hippo pathway	0			0	0	0	0	0	0	0	0	0	0	0	0	0	0	0	0	0	0	0	0	0	0	0	0	0	0	0	0	0	0	0	0	0	0	0	0	0	0	0	0	0	0	0	0	0
WWC1	Hippo pathway	0		TCGA-AS-3778-01	1	0.00221729	0	0	0	0	0	0	0	0	0	0	0	0	0	0	0	0	0	0	0	0	0	0	0	0	0	0	0	0	0	0	0	0	0	0	0	0	0	0	0	0	0	0	0
CRB1	Hippo pathway	0		TCGA-A3-3316-01;TCGA-B0-5703-01;TCGA-B0-5705-01;TCGA-B8-5550-01;TCGA-BP-4351-01;TCGA-CJ-4871-01;TCGA-CZ-5458-01	7	0.0155211	0	0	0	1	0	0	0	0	0	0	0	0	0	0	0	0	0	0	0	0	0	0	0	0	0	0	0	0	0	0	0	0	0	0	0	0	0	0	0	0	0	0	0
YAP1	Hippo pathway	0		TCGA-B0-5106-01;TCGA-CJ-5676-01	2	0.00443459	0	0	0	0	0	0	0	0	0	0	0	0	0	0	0	0	0	0	0	0	0	0	0	0	0	0	0	0	0	0	0	0	0	0	0	0	0	0	0	0	0	0	0
CRB2	Hippo pathway	0		TCGA-A3-3374-01	1	0.00221729	0	0	0	0	0	0	0	0	0	0	0	0	0	0	0	0	0	0	0	0	0	0	0	1	0	0	0	0	0	0	0	0	0	0	0	0	0	0	0	0	0	0	0
TAZ	Hippo pathway	0		TCGA-B0-5696-01;TCGA-BP-4164-01	2	0.00443459	0	0	0	0	0	0	0	0	0	0	0	0	0	0	0	0	0	0	0	0	0	0	0	0	0	0	0	0	0	0	0	0	0	0	0	0	0	0	0	0	0	0	0
PTPN14	Hippo pathway	0		TCGA-A3-3363-01;TCGA-B0-5399-01;TCGA-B4-5832-01	3	0.00665188	0	0	0	0	0	0	0	0	0	0	0	0	0	0	0	0	0	1	0	0	0	0	0	0	0	0	0	0	0	0	0	0	0	0	0	0	0	0	0	0	0	0	0
CSNK1D	Hippo pathway	0			0	0	0	0	0	0	0	0	0	0	0	0	0	0	0	0	0	0	0	0	0	0	0	0	0	0	0	0	0	0	0	0	0	0	0	0	0	0	0	0	0	0	0	0	0
TEAD2	Hippo pathway	0		TCGA-A3-3365-01;TCGA-AK-3443-01;TCGA-B2-5633-01	3	0.00665188	0	0	0	0	0	0	0	0	0	0	0	0	0	0	0	0	0	0	1	0	0	0	0	0	0	0	0	0	0	0	0	0	0	0	0	0	0	0	0	0	1	0	0
WIF1	WNT pathway	1	TSG	TCGA-A3-3346-01;TCGA-AK-3427-01;TCGA-AK-3465-01;TCGA-B0-5107-01	4	0.00886918	0	0	0	0	0	0	0	0	0	0	0	1	0	0	0	0	0	0	0	0	0	0	0	0	0	0	0	0	0	0	0	0	1	0	0	0	0	0	0	0	0	0	0
SFRP4	WNT pathway	1	TSG	TCGA-B0-5120-01;TCGA-BP-4976-01;TCGA-BP-5009-01;TCGA-CZ-4865-01	4	0.00886918	0	0	0	0	0	0	0	0	0	0	0	0	0	0	0	0	0	0	0	0	0	0	0	0	0	0	0	0	0	0	0	0	0	0	0	0	0	0	0	0	0	0	0
SFRP1	WNT pathway	0		TCGA-B8-5163-01;TCGA-BP-5190-01	2	0.00443459	0	0	0	0	0	0	0	0	0	0	0	0	0	0	0	0	0	0	0	0	0	0	0	0	0	0	0	0	0	0	0	0	0	0	0	0	0	0	0	0	0	0	0
SFRP5	WNT pathway	0		TCGA-A3-3319-01	1	0.00221729	0	0	0	0	0	1	0	0	0	0	0	0	0	0	0	0	0	0	0	0	0	0	0	0	0	0	0	0	0	0	0	0	0	0	0	0	0	0	0	0	0	0	0
SFRP2	WNT pathway	0		TCGA-AK-3427-01	1	0.00221729	0	0	0	0	0	0	0	0	0	0	0	0	0	0	0	0	0	0	0	0	0	0	0	0	0	0	0	0	0	0	0	0	1	0	0	0	0	0	0	0	0	0	0
DKK1	WNT pathway	0			0	0	0	0	0	0	0	0	0	0	0	0	0	0	0	0	0	0	0	0	0	0	0	0	0	0	0	0	0	0	0	0	0	0	0	0	0	0	0	0	0	0	0	0	0
DKK2	WNT pathway	0		TCGA-BP-4160-01	1	0.00221729	0	0	0	0	0	0	0	0	0	0	0	0	0	0	0	0	0	0	0	0	0	0	0	0	0	0	0	0	0	0	0	0	0	0	0	0	0	0	0	0	0	0	0
DKK3	WNT pathway	0			0	0	0	0	0	0	0	0	0	0	0	0	0	0	0	0	0	0	0	0	0	0	0	0	0	0	0	0	0	0	0	0	0	0	0	0	0	0	0	0	0	0	0	0	0
DKK4	WNT pathway	0			0	0	0	0	0	0	0	0	0	0	0	0	0	0	0	0	0	0	0	0	0	0	0	0	0	0	0	0	0	0	0	0	0	0	0	0	0	0	0	0	0	0	0	0	0
LRP5	WNT pathway	0		TCGA-A3-3319-01;TCGA-A3-3363-01;TCGA-B0-4810-01;TCGA-B0-5109-01;TCGA-BP-5183-01;TCGA-CJ-5683-01	6	0.0133038	0	0	0	0	0	1	0	0	0	0	0	0	0	0	0	0	0	1	0	0	0	0	0	0	0	0	0	0	0	0	0	0	0	0	0	0	0	0	0	0	0	0	0
LRP6	WNT pathway	0		TCGA-A3-3308-01;TCGA-A3-3319-01;TCGA-A3-3363-01;TCGA-AK-3427-01;TCGA-AK-3440-01;TCGA-AK-3444-01;TCGA-AS-3778-01;TCGA-B0-5706-01	8	0.0177384	1	0	0	0	0	1	0	0	0	0	0	0	0	0	0	0	0	1	0	0	0	0	0	0	0	0	0	0	0	0	0	0	1	0	0	0	0	0	0	1	0	1	0
RNF43	WNT pathway	1	TSG	TCGA-A3-3308-01;TCGA-A3-3311-01;TCGA-A3-3365-01;TCGA-A3-3372-01;TCGA-B0-5098-01;TCGA-CJ-5672-01;TCGA-CZ-5454-01	7	0.0155211	1	1	0	0	0	0	0	0	0	0	0	0	0	0	0	0	0	0	1	0	0	1	0	0	0	0	0	0	0	0	0	0	0	0	0	0	0	0	0	0	0	0	0
ZNRF3	WNT pathway	1	TSG		0	0	0	0	0	0	0	0	0	0	0	0	0	0	0	0	0	0	0	0	0	0	0	0	0	0	0	0	0	0	0	0	0	0	0	0	0	0	0	0	0	0	0	0	0
GSK3B	WNT pathway	0		TCGA-A3-3308-01;TCGA-A3-3378-01;TCGA-AK-3427-01	3	0.00665188	1	0	0	0	0	0	0	0	0	0	0	0	0	0	0	0	0	0	0	0	0	0	0	0	0	1	0	0	0	0	0	0	1	0	0	0	0	0	0	0	0	0	0
APC	WNT pathway	1	TSG	TCGA-B0-4843-01;TCGA-B0-5098-01;TCGA-B0-5812-01;TCGA-BP-4170-01;TCGA-BP-4354-01;TCGA-CZ-5466-01;TCGA-CZ-5468-01	7	0.0155211	0	0	0	0	0	0	0	0	0	0	0	0	0	0	0	0	0	0	0	0	0	0	0	0	0	0	0	0	0	0	0	0	0	0	0	0	0	0	0	0	0	0	0
CTNNB1	WNT pathway	1	oncogene	TCGA-BP-4973-01	1	0.00221729	0	0	0	0	0	0	0	0	0	0	0	0	0	0	0	0	0	0	0	0	0	0	0	0	0	0	0	0	0	0	0	0	0	0	0	0	0	0	0	0	0	0	0
AXIN1	WNT pathway	1	TSG	TCGA-A3-3374-01;TCGA-BP-4989-01;TCGA-CJ-4920-01	3	0.00665188	0	0	0	0	0	0	0	0	0	0	0	0	0	0	0	0	0	0	0	0	0	0	0	1	0	0	0	0	0	0	0	0	0	0	0	0	0	0	0	0	0	0	0
AXIN2	WNT pathway	1	TSG	TCGA-A3-3313-01;TCGA-A3-3363-01;TCGA-A3-3372-01;TCGA-A3-3374-01;TCGA-AK-3444-01;TCGA-AK-3453-01;TCGA-AS-3777-01;TCGA-B0-5075-01;TCGA-CJ-4641-01	9	0.0199557	0	0	1	0	0	0	0	0	0	0	0	0	0	0	0	0	0	1	0	0	0	1	0	1	0	0	0	0	0	0	0	0	0	0	0	0	0	0	0	0	0	1	0
AMER1	WNT pathway	1	TSG	TCGA-B4-5835-01;TCGA-CW-5580-01	2	0.00443459	0	0	0	0	0	0	0	0	0	0	0	0	0	0	0	0	0	0	0	0	0	0	0	0	0	0	0	0	0	0	0	0	0	0	0	0	0	0	0	0	0	0	0
TCF7	WNT pathway	0		TCGA-A3-3313-01;TCGA-A3-3320-01;TCGA-A3-3363-01;TCGA-A3-3365-01;TCGA-A3-3380-01;TCGA-A3-3382-01;TCGA-AK-3427-01;TCGA-AK-3465-01;TCGA-BP-5183-01	9	0.0199557	0	0	1	0	0	0	1	0	0	0	0	0	0	0	0	0	0	1	1	0	0	0	0	0	0	0	1	1	0	0	0	0	1	0	0	0	0	0	0	0	0	0	0
TCF7L1	WNT pathway	0		TCGA-A3-3308-01;TCGA-A3-3382-01;TCGA-AS-3778-01	3	0.00665188	1	0	0	0	0	0	0	0	0	0	0	0	0	0	0	0	0	0	0	0	0	0	0	0	0	0	0	1	0	0	0	0	0	0	0	0	0	0	0	0	0	0	0
TCF7L2	WNT pathway	1	oncogene	TCGA-CW-5591-01	1	0.00221729	0	0	0	0	0	0	0	0	0	0	0	0	0	0	0	0	0	0	0	0	0	0	0	0	0	0	0	0	0	0	0	0	0	0	0	0	0	0	0	0	0	0	0
TLE1	WNT pathway	0		TCGA-A3-3316-01;TCGA-A3-3374-01;TCGA-CJ-4900-01;TCGA-CJ-5677-01	4	0.00886918	0	0	0	1	0	0	0	0	0	0	0	0	0	0	0	0	0	0	0	0	0	0	0	1	0	0	0	0	0	0	0	0	0	0	0	0	0	0	0	0	0	0	0
TLE2	WNT pathway	0		TCGA-AK-3453-01	1	0.00221729	0	0	0	0	0	0	0	0	0	0	0	0	0	0	0	0	0	0	0	0	0	0	0	0	0	0	0	0	0	0	0	0	0	0	0	0	0	0	0	0	0	0	0
TLE3	WNT pathway	0		TCGA-A3-3331-01;TCGA-B0-5703-01;TCGA-B8-4622-01	3	0.00665188	0	0	0	0	0	0	0	0	0	0	1	0	0	0	0	0	0	0	0	0	0	0	0	0	0	0	0	0	0	0	0	0	0	0	0	0	0	0	0	0	0	0	0
TLE4	WNT pathway	0			0	0	0	0	0	0	0	0	0	0	0	0	0	0	0	0	0	0	0	0	0	0	0	0	0	0	0	0	0	0	0	0	0	0	0	0	0	0	0	0	0	0	0	0	0
EGFR	RAS-RAF pathway;VHL pathway	1	oncogene	TCGA-A3-3363-01;TCGA-A3-3374-01;TCGA-AS-3778-01;TCGA-B0-4849-01;TCGA-B0-5116-01;TCGA-B0-5713-01;TCGA-BP-4341-01;TCGA-BP-4354-01;TCGA-CJ-4868-01	9	0.0199557	0	0	0	0	0	0	0	0	0	0	0	0	0	0	0	0	0	1	0	0	0	0	0	1	0	0	0	0	0	0	0	0	0	0	0	0	0	0	0	0	0	0	0
ERBB2	RAS-RAF pathway	1	oncogene	TCGA-A3-3349-01;TCGA-A3-3385-01;TCGA-B0-5098-01;TCGA-B0-5110-01;TCGA-CJ-4643-01;TCGA-CZ-4859-01	6	0.0133038	0	0	0	0	0	0	0	0	0	0	0	0	0	1	0	0	0	0	0	0	0	0	0	0	0	0	0	0	0	1	0	0	0	0	0	0	0	0	0	0	0	0	0
ERBB3	RAS-RAF pathway	1	oncogene	TCGA-A3-3316-01;TCGA-A3-3346-01;TCGA-A3-3378-01;TCGA-AK-3465-01;TCGA-B0-5098-01;TCGA-B2-4101-01;TCGA-B8-5165-01;TCGA-BP-4989-01;TCGA-CJ-4881-01	9	0.0199557	0	0	0	1	0	0	0	0	0	0	0	1	0	0	0	0	0	0	0	0	0	0	0	0	0	1	0	0	0	0	0	0	0	0	0	0	0	0	0	0	0	0	0
ERBB4	RAS-RAF pathway	1	oncogene, TSG	TCGA-AK-3444-01;TCGA-B4-5832-01;TCGA-CJ-5679-01;TCGA-CW-6093-01;TCGA-CZ-5457-01;TCGA-CZ-5465-01	6	0.0133038	0	0	0	0	0	0	0	0	0	0	0	0	0	0	0	0	0	0	0	0	0	0	0	0	0	0	0	0	0	0	0	0	0	0	0	0	0	0	0	0	0	1	0
MET	RAS-RAF pathway;MAPK pathway	1	oncogene	TCGA-A3-3380-01;TCGA-A3-3382-01;TCGA-B0-5098-01;TCGA-B0-5707-01;TCGA-CJ-4916-01;TCGA-CW-6087-01;TCGA-CZ-5465-01;TCGA-EU-5907-01	8	0.0177384	0	0	0	0	0	0	0	0	0	0	0	0	0	0	0	0	0	0	0	0	0	0	0	0	0	0	1	1	0	0	0	0	0	0	0	0	0	0	0	0	0	0	0
PDGFRA	RAS-RAF pathway	1	oncogene	TCGA-AK-3460-01;TCGA-B0-5121-01;TCGA-CW-5585-01;TCGA-CZ-5466-01;TCGA-CZ-5467-01	5	0.0110865	0	0	0	0	0	0	0	0	0	0	0	0	0	0	0	0	0	0	0	0	0	0	0	0	0	0	0	0	0	0	0	0	0	0	0	0	0	0	0	0	0	0	0
FGFR1	RAS-RAF pathway	1	oncogene	TCGA-A3-3320-01;TCGA-A3-3385-01;TCGA-B0-5092-01;TCGA-CJ-6031-01;TCGA-CW-6090-01	5	0.0110865	0	0	0	0	0	0	1	0	0	0	0	0	0	0	0	0	0	0	0	0	0	0	0	0	0	0	0	0	0	1	0	0	0	0	0	0	0	0	0	0	0	0	0
FGFR2	RAS-RAF pathway	1	oncogene	TCGA-A3-3378-01;TCGA-BP-5202-01;TCGA-CJ-6031-01;TCGA-CZ-5987-01	4	0.00886918	0	0	0	0	0	0	0	0	0	0	0	0	0	0	0	0	0	0	0	0	0	0	0	0	0	1	0	0	0	0	0	0	0	0	0	0	0	0	0	0	0	0	0
FGFR3	RAS-RAF pathway	1	oncogene	TCGA-B0-5109-01;TCGA-BP-5190-01;TCGA-BP-5201-01;TCGA-CJ-4908-01	4	0.00886918	0	0	0	0	0	0	0	0	0	0	0	0	0	0	0	0	0	0	0	0	0	0	0	0	0	0	0	0	0	0	0	0	0	0	0	0	0	0	0	0	0	0	0
FGFR4	RAS-RAF pathway	1	oncogene	TCGA-AK-3444-01;TCGA-B0-4718-01;TCGA-B0-5399-01	3	0.00665188	0	0	0	0	0	0	0	0	0	0	0	0	0	0	0	0	0	0	0	0	0	0	0	0	0	0	0	0	0	0	0	0	0	0	0	0	0	0	0	0	0	1	0
KIT	RAS-RAF pathway	1	oncogene	TCGA-CZ-5452-01;TCGA-CZ-5459-01	2	0.00443459	0	0	0	0	0	0	0	0	0	0	0	0	0	0	0	0	0	0	0	0	0	0	0	0	0	0	0	0	0	0	0	0	0	0	0	0	0	0	0	0	0	0	0
IGF1R	RAS-RAF pathway	0		TCGA-A3-3308-01;TCGA-A3-3320-01;TCGA-A3-3363-01;TCGA-A3-3365-01;TCGA-A3-3372-01;TCGA-A3-3374-01;TCGA-A3-3380-01;TCGA-AK-3427-01;TCGA-AK-3447-01;TCGA-AK-3453-01;TCGA-AK-3465-01;TCGA-B2-5635-01;TCGA-BP-5202-01;TCGA-CJ-5671-01	14	0.0310421	1	0	0	0	0	0	1	0	0	0	0	0	0	0	0	0	0	1	1	0	0	1	0	1	0	0	1	0	0	0	0	0	1	0	0	0	0	0	0	0	0	0	0
JAK2	RAS-RAF pathway	1	oncogene	TCGA-BP-4160-01;TCGA-BP-4343-01;TCGA-BP-4976-01;TCGA-CJ-4918-01;TCGA-CJ-5676-01	5	0.0110865	0	0	0	0	0	0	0	0	0	0	0	0	0	0	0	0	0	0	0	0	0	0	0	0	0	0	0	0	0	0	0	0	0	0	0	0	0	0	0	0	0	0	0
RET	RAS-RAF pathway	1	oncogene	TCGA-A3-3363-01;TCGA-A3-3374-01;TCGA-BP-4158-01;TCGA-BP-4768-01	4	0.00886918	0	0	0	0	0	0	0	0	0	0	0	0	0	0	0	0	0	1	0	0	0	0	0	1	0	0	0	0	0	0	0	0	0	0	0	0	0	0	0	0	0	0	0
ROS1	RAS-RAF pathway	1	oncogene	TCGA-A3-3363-01;TCGA-A3-3387-01;TCGA-AK-3440-01;TCGA-B0-4815-01;TCGA-B0-4827-01;TCGA-B0-5085-01;TCGA-B0-5399-01;TCGA-B2-5633-01;TCGA-B8-5550-01;TCGA-BP-4159-01;TCGA-CJ-4869-01	11	0.0243902	0	0	0	0	0	0	0	0	0	0	0	0	0	0	0	0	0	1	0	0	0	0	0	0	0	0	0	0	0	0	1	0	0	0	0	0	0	0	0	1	0	0	0
ALK	RAS-RAF pathway	1	oncogene	TCGA-B0-5694-01;TCGA-B8-5163-01;TCGA-CJ-5682-01;TCGA-CW-5589-01	4	0.00886918	0	0	0	0	0	0	0	0	0	0	0	0	0	0	0	0	0	0	0	0	0	0	0	0	0	0	0	0	0	0	0	0	0	0	0	0	0	0	0	0	0	0	0
FLT3	RAS-RAF pathway	1	oncogene	TCGA-A3-3313-01;TCGA-A3-3374-01;TCGA-AK-3429-01;TCGA-AK-3453-01;TCGA-AS-3778-01;TCGA-CJ-4905-01	6	0.0133038	0	0	1	0	0	0	0	0	0	0	0	0	0	0	0	0	0	0	0	0	0	0	0	1	0	0	0	0	0	0	0	0	0	0	1	0	0	0	0	0	0	0	0
NTRK1	RAS-RAF pathway	1	oncogene, TSG	TCGA-A3-3382-01;TCGA-B0-4706-01;TCGA-B0-5108-01;TCGA-CJ-4869-01;TCGA-DV-5576-01	5	0.0110865	0	0	0	0	0	0	0	0	0	0	0	0	0	0	0	0	0	0	0	0	0	0	0	0	0	0	0	1	0	0	0	0	0	0	0	0	0	0	0	0	0	0	0
NTRK2	RAS-RAF pathway	0		TCGA-A3-3365-01	1	0.00221729	0	0	0	0	0	0	0	0	0	0	0	0	0	0	0	0	0	0	1	0	0	0	0	0	0	0	0	0	0	0	0	0	0	0	0	0	0	0	0	0	0	0	0
NTRK3	RAS-RAF pathway	1	oncogene	TCGA-A3-3316-01;TCGA-B8-4148-01;TCGA-CZ-5461-01	3	0.00665188	0	0	0	1	0	0	0	0	0	0	0	0	0	0	0	0	0	0	0	0	0	0	0	0	0	0	0	0	0	0	0	0	0	0	0	0	0	0	0	0	0	0	0
CBL	RAS-RAF pathway	1	oncogene, TSG	TCGA-A3-3365-01;TCGA-B0-5094-01	2	0.00443459	0	0	0	0	0	0	0	0	0	0	0	0	0	0	0	0	0	0	1	0	0	0	0	0	0	0	0	0	0	0	0	0	0	0	0	0	0	0	0	0	0	0	0
ABL1	RAS-RAF pathway	1	oncogene	TCGA-A3-3378-01;TCGA-B0-5696-01;TCGA-B2-5641-01;TCGA-BP-4159-01;TCGA-BP-4998-01;TCGA-CJ-4889-01;TCGA-CJ-4920-01	7	0.0155211	0	0	0	0	0	0	0	0	0	0	0	0	0	0	0	0	0	0	0	0	0	0	0	0	0	1	0	0	0	0	0	0	0	0	0	0	0	0	0	0	0	0	0
SOS1	RAS-RAF pathway;MAPK pathway	0		TCGA-AK-3444-01;TCGA-B8-4154-01;TCGA-B8-4621-01;TCGA-BP-4967-01;TCGA-BP-4985-01;TCGA-CJ-4875-01	6	0.0133038	0	0	0	0	0	0	0	0	0	0	0	0	0	0	0	0	0	0	0	0	0	0	0	0	0	0	0	0	0	0	0	0	0	0	0	0	0	0	0	0	0	1	0
NF1	RAS-RAF pathway	1	TSG	TCGA-A3-3363-01;TCGA-A3-3372-01;TCGA-A3-3382-01;TCGA-AK-3453-01;TCGA-AK-3460-01;TCGA-B0-4694-01;TCGA-B0-5098-01;TCGA-B0-5710-01;TCGA-BP-4326-01;TCGA-BP-5176-01;TCGA-CZ-4853-01	11	0.0243902	0	0	0	0	0	0	0	0	0	0	0	0	0	0	0	0	0	1	0	0	0	1	0	0	0	0	0	1	0	0	0	0	0	0	0	0	0	0	0	0	0	0	0
RASA1	RAS-RAF pathway	0		TCGA-A3-3367-01;TCGA-B0-5094-01;TCGA-BP-5199-01;TCGA-CZ-5462-01	4	0.00886918	0	0	0	0	0	0	0	0	0	0	0	0	0	0	0	0	0	0	0	1	0	0	0	0	0	0	0	0	0	0	0	0	0	0	0	0	0	0	0	0	0	0	0
PTPN11	RAS-RAF pathway	1	oncogene	TCGA-AK-3460-01;TCGA-B0-5106-01;TCGA-CJ-4871-01	3	0.00665188	0	0	0	0	0	0	0	0	0	0	0	0	0	0	0	0	0	0	0	0	0	0	0	0	0	0	0	0	0	0	0	0	0	0	0	0	0	0	0	0	0	0	0
KRAS	RAS-RAF pathway;MAPK pathway	1	oncogene	TCGA-B0-5400-01	1	0.00221729	0	0	0	0	0	0	0	0	0	0	0	0	0	0	0	0	0	0	0	0	0	0	0	0	0	0	0	0	0	0	0	0	0	0	0	0	0	0	0	0	0	0	0
HRAS	RAS-RAF pathway	1	oncogene	TCGA-CJ-4874-01	1	0.00221729	0	0	0	0	0	0	0	0	0	0	0	0	0	0	0	0	0	0	0	0	0	0	0	0	0	0	0	0	0	0	0	0	0	0	0	0	0	0	0	0	0	0	0
NRAS	RAS-RAF pathway	1	oncogene		0	0	0	0	0	0	0	0	0	0	0	0	0	0	0	0	0	0	0	0	0	0	0	0	0	0	0	0	0	0	0	0	0	0	0	0	0	0	0	0	0	0	0	0	0
RIT1	RAS-RAF pathway	0			0	0	0	0	0	0	0	0	0	0	0	0	0	0	0	0	0	0	0	0	0	0	0	0	0	0	0	0	0	0	0	0	0	0	0	0	0	0	0	0	0	0	0	0	0
ARAF	RAS-RAF pathway	1	oncogene	TCGA-B0-4697-01	1	0.00221729	0	0	0	0	0	0	0	0	0	0	0	0	0	0	0	0	0	0	0	0	0	0	0	0	0	0	0	0	0	0	0	0	0	0	0	0	0	0	0	0	0	0	0
BRAF	RAS-RAF pathway;MAPK pathway	1	oncogene	TCGA-A3-3363-01;TCGA-B8-4143-01	2	0.00443459	0	0	0	0	0	0	0	0	0	0	0	0	0	0	0	0	0	1	0	0	0	0	0	0	0	0	0	0	0	0	0	0	0	0	0	0	0	0	0	0	0	0	0
RAF1	RAS-RAF pathway	1	oncogene	TCGA-A3-3374-01	1	0.00221729	0	0	0	0	0	0	0	0	0	0	0	0	0	0	0	0	0	0	0	0	0	0	0	1	0	0	0	0	0	0	0	0	0	0	0	0	0	0	0	0	0	0	0
MAP2K1	RAS-RAF pathway	1	oncogene		0	0	0	0	0	0	0	0	0	0	0	0	0	0	0	0	0	0	0	0	0	0	0	0	0	0	0	0	0	0	0	0	0	0	0	0	0	0	0	0	0	0	0	0	0
MAP2K2	RAS-RAF pathway	1	oncogene		0	0	0	0	0	0	0	0	0	0	0	0	0	0	0	0	0	0	0	0	0	0	0	0	0	0	0	0	0	0	0	0	0	0	0	0	0	0	0	0	0	0	0	0	0
RAC1	RAS-RAF pathway;MAPK pathway	1	oncogene	TCGA-A3-3317-01	1	0.00221729	0	0	0	0	1	0	0	0	0	0	0	0	0	0	0	0	0	0	0	0	0	0	0	0	0	0	0	0	0	0	0	0	0	0	0	0	0	0	0	0	0	0	0
KEAP1	Nrf2 pathway	1	TSG	TCGA-B0-4815-01;TCGA-BP-4973-01;TCGA-BP-5183-01	3	0.00665188	0	0	0	0	0	0	0	0	0	0	0	0	0	0	0	0	0	0	0	0	0	0	0	0	0	0	0	0	0	0	0	0	0	0	0	0	0	0	0	0	0	0	0
CUL3	Nrf2 pathway	1	TSG	TCGA-BP-4963-01;TCGA-BP-4965-01;TCGA-BP-5175-01;TCGA-CJ-4876-01;TCGA-CZ-5457-01;TCGA-DV-5574-01;TCGA-EU-5906-01	7	0.0155211	0	0	0	0	0	0	0	0	0	0	0	0	0	0	0	0	0	0	0	0	0	0	0	0	0	0	0	0	0	0	0	0	0	0	0	0	0	0	0	0	0	0	0
NFE2L2	Nrf2 pathway	1	oncogene, TSG	TCGA-A3-3346-01;TCGA-B0-4837-01;TCGA-B0-5097-01;TCGA-B2-4098-01;TCGA-BP-4768-01;TCGA-BP-5178-01;TCGA-CZ-5456-01;TCGA-CZ-5468-01	8	0.0177384	0	0	0	0	0	0	0	0	0	0	0	1	0	0	0	0	0	0	0	0	0	0	0	0	0	0	0	0	0	0	0	0	0	0	0	0	0	0	0	0	0	0	0
TGFBR1	TGFβ pathway	0			0	0	0	0	0	0	0	0	0	0	0	0	0	0	0	0	0	0	0	0	0	0	0	0	0	0	0	0	0	0	0	0	0	0	0	0	0	0	0	0	0	0	0	0	0
TGFBR2	TGFβ pathway	1	TSG	TCGA-A3-3346-01;TCGA-BP-4169-01	2	0.00443459	0	0	0	0	0	0	0	0	0	0	0	1	0	0	0	0	0	0	0	0	0	0	0	0	0	0	0	0	0	0	0	0	0	0	0	0	0	0	0	0	0	0	0
ACVR2A	TGFβ pathway	1	TSG	TCGA-B8-4151-01	1	0.00221729	0	0	0	0	0	0	0	0	0	0	0	0	0	0	0	0	0	0	0	0	0	0	0	0	0	0	0	0	0	0	0	0	0	0	0	0	0	0	0	0	0	0	0
SMAD2	TGFβ pathway	1	TSG	TCGA-B0-5115-01;TCGA-BP-5176-01	2	0.00443459	0	0	0	0	0	0	0	0	0	0	0	0	0	0	0	0	0	0	0	0	0	0	0	0	0	0	0	0	0	0	0	0	0	0	0	0	0	0	0	0	0	0	0
SMAD4	TGFβ pathway	1	TSG	TCGA-BP-4768-01	1	0.00221729	0	0	0	0	0	0	0	0	0	0	0	0	0	0	0	0	0	0	0	0	0	0	0	0	0	0	0	0	0	0	0	0	0	0	0	0	0	0	0	0	0	0	0
MYC	MYC pathway	1	oncogene		0	0	0	0	0	0	0	0	0	0	0	0	0	0	0	0	0	0	0	0	0	0	0	0	0	0	0	0	0	0	0	0	0	0	0	0	0	0	0	0	0	0	0	0	0
MYCL	MYC pathway	1	oncogene	TCGA-CZ-4853-01;TCGA-CZ-4863-01	2	0.00443459	0	0	0	0	0	0	0	0	0	0	0	0	0	0	0	0	0	0	0	0	0	0	0	0	0	0	0	0	0	0	0	0	0	0	0	0	0	0	0	0	0	0	0
MYCN	MYC pathway	1	oncogene	TCGA-A3-3319-01;TCGA-BP-5185-01	2	0.00443459	0	0	0	0	0	1	0	0	0	0	0	0	0	0	0	0	0	0	0	0	0	0	0	0	0	0	0	0	0	0	0	0	0	0	0	0	0	0	0	0	0	0	0
MAX	MYC pathway	1	TSG	TCGA-AS-3777-01;TCGA-B0-5712-01;TCGA-CJ-4913-01;TCGA-CJ-5683-01;TCGA-CZ-5463-01	5	0.0110865	0	0	0	0	0	0	0	0	0	0	0	0	0	0	0	0	0	0	0	0	0	0	0	0	0	0	0	0	0	0	0	0	0	0	0	0	0	0	0	0	0	0	0
MGA	MYC pathway	0		TCGA-A3-3363-01;TCGA-AK-3444-01;TCGA-B0-5695-01;TCGA-B8-5162-01;TCGA-BP-4962-01;TCGA-BP-4986-01;TCGA-CJ-4875-01	7	0.0155211	0	0	0	0	0	0	0	0	0	0	0	0	0	0	0	0	0	1	0	0	0	0	0	0	0	0	0	0	0	0	0	0	0	0	0	0	0	0	0	0	0	1	0
MXD1	MYC pathway	0		TCGA-B0-5694-01	1	0.00221729	0	0	0	0	0	0	0	0	0	0	0	0	0	0	0	0	0	0	0	0	0	0	0	0	0	0	0	0	0	0	0	0	0	0	0	0	0	0	0	0	0	0	0
MXI1	MYC pathway	0			0	0	0	0	0	0	0	0	0	0	0	0	0	0	0	0	0	0	0	0	0	0	0	0	0	0	0	0	0	0	0	0	0	0	0	0	0	0	0	0	0	0	0	0	0
MNT	MYC pathway	0		TCGA-A3-3378-01	1	0.00221729	0	0	0	0	0	0	0	0	0	0	0	0	0	0	0	0	0	0	0	0	0	0	0	0	0	1	0	0	0	0	0	0	0	0	0	0	0	0	0	0	0	0	0
MXD3	MYC pathway	0			0	0	0	0	0	0	0	0	0	0	0	0	0	0	0	0	0	0	0	0	0	0	0	0	0	0	0	0	0	0	0	0	0	0	0	0	0	0	0	0	0	0	0	0	0
MXD4	MYC pathway	0		TCGA-B0-5115-01	1	0.00221729	0	0	0	0	0	0	0	0	0	0	0	0	0	0	0	0	0	0	0	0	0	0	0	0	0	0	0	0	0	0	0	0	0	0	0	0	0	0	0	0	0	0	0
MLX	MYC pathway	0		TCGA-A3-3316-01;TCGA-A3-3322-01;TCGA-BP-4163-01	3	0.00665188	0	0	0	1	0	0	0	1	0	0	0	0	0	0	0	0	0	0	0	0	0	0	0	0	0	0	0	0	0	0	0	0	0	0	0	0	0	0	0	0	0	0	0
MLXIP	MYC pathway	0		TCGA-A3-3365-01;TCGA-AK-3454-01;TCGA-B0-5096-01;TCGA-BP-5168-01	4	0.00886918	0	0	0	0	0	0	0	0	0	0	0	0	0	0	0	0	0	0	1	0	0	0	0	0	0	0	0	0	0	0	0	0	0	0	0	0	0	0	0	0	0	0	0
MLXIPL	MYC pathway	0		TCGA-A3-3365-01;TCGA-AK-3454-01;TCGA-B0-5096-01;TCGA-BP-5168-01	4	0.00886918	0	0	0	0	0	0	0	0	0	0	0	0	0	0	0	0	0	0	1	0	0	0	0	0	0	0	0	0	0	0	0	0	0	0	0	0	0	0	0	0	0	0	0
ERCC3	DNA repair pathway	1	TSG	TCGA-A3-3358-01	1	0.00221729	0	0	0	0	0	0	0	0	0	0	0	0	0	0	0	1	0	0	0	0	0	0	0	0	0	0	0	0	0	0	0	0	0	0	0	0	0	0	0	0	0	0	0
NBN	DNA repair pathway	1	TSG	TCGA-A3-3372-01	1	0.00221729	0	0	0	0	0	0	0	0	0	0	0	0	0	0	0	0	0	0	0	0	0	1	0	0	0	0	0	0	0	0	0	0	0	0	0	0	0	0	0	0	0	0	0
FANCA	DNA repair pathway	1	TSG	TCGA-A3-3346-01;TCGA-A3-3387-01;TCGA-B0-5696-01;TCGA-CZ-4861-01	4	0.00886918	0	0	0	0	0	0	0	0	0	0	0	1	0	0	0	0	0	0	0	0	0	0	0	0	0	0	0	0	0	0	1	0	0	0	0	0	0	0	0	0	0	0	0
PALB2	DNA repair pathway	1	TSG	TCGA-B0-4847-01;TCGA-B8-5553-01;TCGA-DV-5574-01	3	0.00665188	0	0	0	0	0	0	0	0	0	0	0	0	0	0	0	0	0	0	0	0	0	0	0	0	0	0	0	0	0	0	0	0	0	0	0	0	0	0	0	0	0	0	0
BRCA2	DNA repair pathway	1	TSG	TCGA-A3-3308-01;TCGA-A3-3311-01;TCGA-A3-3365-01;TCGA-B0-5077-01;TCGA-B2-5641-01;TCGA-BP-4801-01;TCGA-BP-4963-01;TCGA-CZ-5982-01	8	0.0177384	1	1	0	0	0	0	0	0	0	0	0	0	0	0	0	0	0	0	1	0	0	0	0	0	0	0	0	0	0	0	0	0	0	0	0	0	0	0	0	0	0	0	0
MRE11	DNA repair pathway	0		TCGA-B0-5098-01;TCGA-CJ-6033-01;TCGA-CW-6093-01	3	0.00665188	0	0	0	0	0	0	0	0	0	0	0	0	0	0	0	0	0	0	0	0	0	0	0	0	0	0	0	0	0	0	0	0	0	0	0	0	0	0	0	0	0	0	0
HDAC2	DNA repair pathway	0			0	0	0	0	0	0	0	0	0	0	0	0	0	0	0	0	0	0	0	0	0	0	0	0	0	0	0	0	0	0	0	0	0	0	0	0	0	0	0	0	0	0	0	0	0
RAD51	DNA repair pathway	0		TCGA-B0-5119-01;TCGA-BP-4995-01;TCGA-CJ-4920-01	3	0.00665188	0	0	0	0	0	0	0	0	0	0	0	0	0	0	0	0	0	0	0	0	0	0	0	0	0	0	0	0	0	0	0	0	0	0	0	0	0	0	0	0	0	0	0
BRCA1	DNA repair pathway	1	TSG	TCGA-A3-3308-01;TCGA-BP-4160-01;TCGA-BP-4998-01;TCGA-CJ-4643-01;TCGA-CZ-4853-01	5	0.0110865	1	0	0	0	0	0	0	0	0	0	0	0	0	0	0	0	0	0	0	0	0	0	0	0	0	0	0	0	0	0	0	0	0	0	0	0	0	0	0	0	0	0	0
MLH3	DNA repair pathway	0		TCGA-B0-5102-01;TCGA-CJ-6031-01;TCGA-CZ-5465-01;TCGA-EU-5904-01	4	0.00886918	0	0	0	0	0	0	0	0	0	0	0	0	0	0	0	0	0	0	0	0	0	0	0	0	0	0	0	0	0	0	0	0	0	0	0	0	0	0	0	0	0	0	0
RAD50	DNA repair pathway	0		TCGA-B0-4691-01;TCGA-B0-4816-01;TCGA-CJ-4912-01;TCGA-CZ-4862-01	4	0.00886918	0	0	0	0	0	0	0	0	0	0	0	0	0	0	0	0	0	0	0	0	0	0	0	0	0	0	0	0	0	0	0	0	0	0	0	0	0	0	0	0	0	0	0
CDH12	DNA repair pathway	0		TCGA-AK-3436-01;TCGA-BP-4162-01;TCGA-BP-4968-01;TCGA-BP-5175-01	4	0.00886918	0	0	0	0	0	0	0	0	0	0	0	0	0	0	0	0	0	0	0	0	0	0	0	0	0	0	0	0	0	0	0	0	0	0	0	0	0	0	1	0	0	0	0
CDKN1A	Cell Cycel pathway;p53/Rb pathway	1	oncogene, TSG	TCGA-B0-5119-01	1	0.00221729	0	0	0	0	0	0	0	0	0	0	0	0	0	0	0	0	0	0	0	0	0	0	0	0	0	0	0	0	0	0	0	0	0	0	0	0	0	0	0	0	0	0	0
CDKN2B	Cell Cycel pathway	0			0	0	0	0	0	0	0	0	0	0	0	0	0	0	0	0	0	0	0	0	0	0	0	0	0	0	0	0	0	0	0	0	0	0	0	0	0	0	0	0	0	0	0	0	0
CDKN1B	Cell Cycel pathway	1	TSG		0	0	0	0	0	0	0	0	0	0	0	0	0	0	0	0	0	0	0	0	0	0	0	0	0	0	0	0	0	0	0	0	0	0	0	0	0	0	0	0	0	0	0	0	0
CDKN2C	Cell Cycel pathway	1	TSG	TCGA-CZ-5451-01	1	0.00221729	0	0	0	0	0	0	0	0	0	0	0	0	0	0	0	0	0	0	0	0	0	0	0	0	0	0	0	0	0	0	0	0	0	0	0	0	0	0	0	0	0	0	0
CCNE1	Cell Cycel pathway;p53/Rb pathway	1	oncogene	TCGA-B0-4710-01	1	0.00221729	0	0	0	0	0	0	0	0	0	0	0	0	0	0	0	0	0	0	0	0	0	0	0	0	0	0	0	0	0	0	0	0	0	0	0	0	0	0	0	0	0	0	0
CCND3	Cell Cycel pathway	1	oncogene	TCGA-CJ-4916-01	1	0.00221729	0	0	0	0	0	0	0	0	0	0	0	0	0	0	0	0	0	0	0	0	0	0	0	0	0	0	0	0	0	0	0	0	0	0	0	0	0	0	0	0	0	0	0
CCND1	Cell Cycel pathway;p53/Rb pathway	1	oncogene		0	0	0	0	0	0	0	0	0	0	0	0	0	0	0	0	0	0	0	0	0	0	0	0	0	0	0	0	0	0	0	0	0	0	0	0	0	0	0	0	0	0	0	0	0
CCND2	Cell Cycel pathway	1	oncogene	TCGA-B8-5551-01;TCGA-CZ-5465-01	2	0.00443459	0	0	0	0	0	0	0	0	0	0	0	0	0	0	0	0	0	0	0	0	0	0	0	0	0	0	0	0	0	0	0	0	0	0	0	0	0	0	0	0	0	0	0
CDK6	Cell Cycel pathway	1	oncogene	TCGA-BP-5170-01	1	0.00221729	0	0	0	0	0	0	0	0	0	0	0	0	0	0	0	0	0	0	0	0	0	0	0	0	0	0	0	0	0	0	0	0	0	0	0	0	0	0	0	0	0	0	0
CDK2	Cell Cycel pathway	0		TCGA-A3-3382-01;TCGA-B0-4693-01;TCGA-CZ-4865-01	3	0.00665188	0	0	0	0	0	0	0	0	0	0	0	0	0	0	0	0	0	0	0	0	0	0	0	0	0	0	0	1	0	0	0	0	0	0	0	0	0	0	0	0	0	0	0
CDK4	Cell Cycel pathway	1	oncogene	TCGA-A3-3320-01;TCGA-A3-3346-01;TCGA-A3-3363-01;TCGA-A3-3374-01;TCGA-A3-3383-01;TCGA-BP-4343-01	6	0.0133038	0	0	0	0	0	0	1	0	0	0	0	1	0	0	0	0	0	1	0	0	0	0	0	1	0	0	0	0	1	0	0	0	0	0	0	0	0	0	0	0	0	0	0
RB1	Cell Cycel pathway;p53/Rb pathway	1	TSG	TCGA-A3-3380-01;TCGA-B0-5098-01;TCGA-BP-4770-01	3	0.00665188	0	0	0	0	0	0	0	0	0	0	0	0	0	0	0	0	0	0	0	0	0	0	0	0	0	0	1	0	0	0	0	0	0	0	0	0	0	0	0	0	0	0	0
E2F1	Cell Cycel pathway	0		TCGA-B0-5701-01	1	0.00221729	0	0	0	0	0	0	0	0	0	0	0	0	0	0	0	0	0	0	0	0	0	0	0	0	0	0	0	0	0	0	0	0	0	0	0	0	0	0	0	0	0	0	0
E2F3	Cell Cycel pathway;p53/Rb pathway	0		TCGA-CJ-4923-01	1	0.00221729	0	0	0	0	0	0	0	0	0	0	0	0	0	0	0	0	0	0	0	0	0	0	0	0	0	0	0	0	0	0	0	0	0	0	0	0	0	0	0	0	0	0	0
JAG2	Notch pathway	0		TCGA-A3-3387-01;TCGA-B0-4710-01;TCGA-BP-4167-01	3	0.00665188	0	0	0	0	0	0	0	0	0	0	0	0	0	0	0	0	0	0	0	0	0	0	0	0	0	0	0	0	0	0	1	0	0	0	0	0	0	0	0	0	0	0	0
ARRDC1	Notch pathway	0			0	0	0	0	0	0	0	0	0	0	0	0	0	0	0	0	0	0	0	0	0	0	0	0	0	0	0	0	0	0	0	0	0	0	0	0	0	0	0	0	0	0	0	0	0
FBXW7	Notch pathway;p53/Rb pathway	1	TSG	TCGA-A3-3319-01;TCGA-A3-3346-01;TCGA-AK-3447-01;TCGA-AS-3777-01;TCGA-B0-5102-01;TCGA-B0-5400-01	6	0.0133038	0	0	0	0	0	1	0	0	0	0	0	1	0	0	0	0	0	0	0	0	0	0	0	0	0	0	0	0	0	0	0	0	0	0	0	0	0	0	0	0	0	0	0
CUL1	Notch pathway	0		TCGA-A3-3387-01;TCGA-B2-4099-01;TCGA-CJ-4912-01	3	0.00665188	0	0	0	0	0	0	0	0	0	0	0	0	0	0	0	0	0	0	0	0	0	0	0	0	0	0	0	0	0	0	1	0	0	0	0	0	0	0	0	0	0	0	0
CNTN6	Notch pathway	0		TCGA-BP-4988-01;TCGA-DV-5574-01	2	0.00443459	0	0	0	0	0	0	0	0	0	0	0	0	0	0	0	0	0	0	0	0	0	0	0	0	0	0	0	0	0	0	0	0	0	0	0	0	0	0	0	0	0	0	0
NOTCH1	Notch pathway	1	oncogene, TSG	TCGA-A3-3317-01;TCGA-A3-3374-01;TCGA-A3-3385-01;TCGA-AK-3431-01;TCGA-B0-4844-01;TCGA-B0-5084-01;TCGA-BP-4329-01;TCGA-BP-5194-01;TCGA-CJ-4888-01	9	0.0199557	0	0	0	0	1	0	0	0	0	0	0	0	0	0	0	0	0	0	0	0	0	0	0	1	0	0	0	0	0	1	0	0	0	0	0	0	1	0	0	0	0	0	0
NOTCH2	Notch pathway	1	oncogene, TSG	TCGA-A3-3323-01;TCGA-A3-3363-01;TCGA-A3-3374-01;TCGA-B0-4691-01;TCGA-B0-4811-01;TCGA-B0-5094-01;TCGA-B0-5701-01;TCGA-B8-5550-01;TCGA-BP-4331-01;TCGA-BP-4338-01;TCGA-BP-5176-01;TCGA-CJ-4912-01;TCGA-CJ-4920-01;TCGA-CZ-4857-01;TCGA-CZ-5456-01;TCGA-CZ-5982-01	16	0.0354767	0	0	0	0	0	0	0	0	1	0	0	0	0	0	0	0	0	1	0	0	0	0	0	1	0	0	0	0	0	0	0	0	0	0	0	0	0	0	0	0	0	0	0
NOTCH3	Notch pathway	0		TCGA-A3-3313-01;TCGA-A3-3346-01;TCGA-A3-3363-01;TCGA-A3-3383-01;TCGA-A3-3385-01;TCGA-AK-3440-01;TCGA-B8-5550-01;TCGA-BP-4768-01;TCGA-BP-4781-01;TCGA-CJ-5682-01;TCGA-CW-5583-01;TCGA-CZ-4857-01	12	0.0266075	0	0	1	0	0	0	0	0	0	0	0	1	0	0	0	0	0	1	0	0	0	0	0	0	0	0	0	0	1	1	0	0	0	0	0	0	0	0	0	1	0	0	0
NOTCH4	Notch pathway	0		TCGA-A3-3363-01;TCGA-A3-3382-01;TCGA-AK-3427-01;TCGA-AK-3443-01;TCGA-B0-5096-01;TCGA-BP-4170-01;TCGA-CJ-4900-01;TCGA-CJ-6030-01	8	0.0177384	0	0	0	0	0	0	0	0	0	0	0	0	0	0	0	0	0	1	0	0	0	0	0	0	0	0	0	1	0	0	0	0	1	0	0	0	0	0	0	0	1	0	0
DNER	Notch pathway	0		TCGA-B4-5377-01;TCGA-BP-4345-01;TCGA-BP-5181-01	3	0.00665188	0	0	0	0	0	0	0	0	0	0	0	0	0	0	0	0	0	0	0	0	0	0	0	0	0	0	0	0	0	0	0	0	0	0	0	0	0	0	0	0	0	0	0
PSEN2	Notch pathway	0		TCGA-CZ-4857-01;TCGA-CZ-5469-01	2	0.00443459	0	0	0	0	0	0	0	0	0	0	0	0	0	0	0	0	0	0	0	0	0	0	0	0	0	0	0	0	0	0	0	0	0	0	0	0	0	0	0	0	0	0	0
NCOR1	Notch pathway	1	TSG	TCGA-A3-3357-01;TCGA-B0-4813-01;TCGA-B0-4842-01;TCGA-B0-5705-01;TCGA-B4-5843-01;TCGA-BP-4973-01;TCGA-CJ-5677-01;TCGA-CZ-5461-01;TCGA-DV-5569-01	9	0.0199557	0	0	0	0	0	0	0	0	0	0	0	0	0	0	1	0	0	0	0	0	0	0	0	0	0	0	0	0	0	0	0	0	0	0	0	0	0	0	0	0	0	0	0
NCOR2	Notch pathway	1	TSG	TCGA-A3-3374-01;TCGA-A3-3385-01;TCGA-AK-3429-01;TCGA-AS-3778-01;TCGA-B0-5117-01;TCGA-BP-4164-01;TCGA-CJ-4636-01;TCGA-CW-6090-01	8	0.0177384	0	0	0	0	0	0	0	0	0	0	0	0	0	0	0	0	0	0	0	0	0	0	0	1	0	0	0	0	0	1	0	0	0	0	1	0	0	0	0	0	0	0	0
SPEN	Notch pathway	1	TSG	TCGA-A3-3322-01;TCGA-A3-3346-01;TCGA-A3-3358-01;TCGA-A3-3363-01;TCGA-A3-3372-01;TCGA-A3-3374-01;TCGA-A3-3376-01;TCGA-A3-3380-01;TCGA-A3-3382-01;TCGA-AK-3427-01;TCGA-AK-3444-01;TCGA-B0-4827-01;TCGA-B0-5098-01;TCGA-B0-5695-01;TCGA-B0-5706-01;TCGA-B0-5711-01;TCGA-B8-5158-01;TCGA-BP-4983-01;TCGA-BP-5182-01;TCGA-CJ-4901-01;TCGA-CZ-4859-01;TCGA-CZ-4865-01;TCGA-EU-5907-01	23	0.0509978	0	0	0	0	0	0	0	1	0	0	0	1	0	0	0	1	0	1	0	0	0	1	0	1	1	0	1	1	0	0	0	0	1	0	0	0	0	0	0	0	0	1	0
KDM5A	Notch pathway	1	oncogene	TCGA-A3-3363-01;TCGA-A3-3378-01;TCGA-AK-3443-01;TCGA-B0-5094-01;TCGA-BP-4787-01;TCGA-BP-4981-01	6	0.0133038	0	0	0	0	0	0	0	0	0	0	0	0	0	0	0	0	0	1	0	0	0	0	0	0	0	1	0	0	0	0	0	0	0	0	0	0	0	0	0	0	1	0	0
MAML3	Notch pathway	0		TCGA-AK-3447-01;TCGA-B4-5838-01;TCGA-BP-4993-01;TCGA-CJ-4636-01;TCGA-CZ-5463-01	5	0.0110865	0	0	0	0	0	0	0	0	0	0	0	0	0	0	0	0	0	0	0	0	0	0	0	0	0	0	0	0	0	0	0	0	0	0	0	0	0	0	0	0	0	0	0
CREBBP	Notch pathway	1	oncogene, TSG	TCGA-A3-3316-01;TCGA-A3-3363-01;TCGA-B0-5706-01;TCGA-B8-4621-01;TCGA-BP-4331-01	5	0.0110865	0	0	0	1	0	0	0	0	0	0	0	0	0	0	0	0	0	1	0	0	0	0	0	0	0	0	0	0	0	0	0	0	0	0	0	0	0	0	0	0	0	0	0
KAT2B	Notch pathway	0		TCGA-B0-5102-01;TCGA-BP-4782-01;TCGA-BP-4971-01;TCGA-CZ-5462-01;TCGA-DV-5574-01	5	0.0110865	0	0	0	0	0	0	0	0	0	0	0	0	0	0	0	0	0	0	0	0	0	0	0	0	0	0	0	0	0	0	0	0	0	0	0	0	0	0	0	0	0	0	0
EP300	Notch pathway	1	TSG	TCGA-A3-3313-01;TCGA-A3-3316-01;TCGA-A3-3320-01;TCGA-A3-3346-01;TCGA-A3-3363-01;TCGA-A3-3374-01;TCGA-A3-3378-01;TCGA-A3-3380-01;TCGA-A3-3382-01;TCGA-AK-3428-01;TCGA-AK-3443-01;TCGA-AK-3444-01;TCGA-AK-3465-01;TCGA-AS-3778-01;TCGA-B0-4811-01;TCGA-B0-5098-01;TCGA-B0-5713-01;TCGA-B8-5158-01;TCGA-CJ-6030-01;TCGA-CZ-4859-01	20	0.0443459	0	0	1	1	0	0	1	0	0	0	0	1	0	0	0	0	0	1	0	0	0	0	0	1	0	1	1	1	0	0	0	0	0	1	0	0	0	0	0	0	1	1	0
PTEN	PI3K pathway	1	TSG	TCGA-A3-3308-01;TCGA-A3-3316-01;TCGA-A3-3346-01;TCGA-A3-3363-01;TCGA-AK-3427-01;TCGA-B0-4694-01;TCGA-B0-4810-01;TCGA-B0-4843-01;TCGA-B8-4621-01;TCGA-B8-5158-01;TCGA-BP-4161-01;TCGA-BP-4326-01;TCGA-BP-4345-01;TCGA-BP-4351-01;TCGA-BP-4965-01;TCGA-BP-5010-01;TCGA-BP-5199-01;TCGA-CJ-4871-01;TCGA-DV-5568-01;TCGA-EU-5907-01	20	0.0443459	1	0	0	1	0	0	0	0	0	0	0	1	0	0	0	0	0	1	0	0	0	0	0	0	0	0	0	0	0	0	0	0	1	0	0	0	0	0	0	0	0	0	0
PIK3CA	PI3K pathway	1	oncogene	TCGA-A3-3357-01;TCGA-B0-4693-01;TCGA-B0-5713-01;TCGA-B8-5159-01;TCGA-BP-4160-01;TCGA-BP-4352-01;TCGA-BP-4960-01;TCGA-CJ-4873-01;TCGA-CJ-4886-01;TCGA-CJ-6033-01	10	0.0221729	0	0	0	0	0	0	0	0	0	0	0	0	0	0	1	0	0	0	0	0	0	0	0	0	0	0	0	0	0	0	0	0	0	0	0	0	0	0	0	0	0	0	0
PIK3CB	PI3K pathway	1	oncogene	TCGA-A3-3363-01;TCGA-A3-3383-01;TCGA-AK-3427-01;TCGA-AK-3440-01;TCGA-AK-3453-01;TCGA-B8-5163-01;TCGA-CJ-4900-01	7	0.0155211	0	0	0	0	0	0	0	0	0	0	0	0	0	0	0	0	0	1	0	0	0	0	0	0	0	0	0	0	1	0	0	0	1	0	0	0	0	0	0	1	0	0	0
PIK3R1	PI3K pathway	1	TSG	TCGA-A3-3376-01;TCGA-CZ-4857-01	2	0.00443459	0	0	0	0	0	0	0	0	0	0	0	0	0	0	0	0	0	0	0	0	0	0	0	0	1	0	0	0	0	0	0	0	0	0	0	0	0	0	0	0	0	0	0
PIK3R2	PI3K pathway	0		TCGA-B0-4810-01;TCGA-B8-5553-01	2	0.00443459	0	0	0	0	0	0	0	0	0	0	0	0	0	0	0	0	0	0	0	0	0	0	0	0	0	0	0	0	0	0	0	0	0	0	0	0	0	0	0	0	0	0	0
PIK3R3	PI3K pathway	0		TCGA-A3-3316-01;TCGA-A3-3319-01;TCGA-AS-3777-01	3	0.00665188	0	0	0	1	0	1	0	0	0	0	0	0	0	0	0	0	0	0	0	0	0	0	0	0	0	0	0	0	0	0	0	0	0	0	0	0	0	0	0	0	0	0	0
AKT1	PI3K pathway	1	oncogene	TCGA-B8-4620-01	1	0.00221729	0	0	0	0	0	0	0	0	0	0	0	0	0	0	0	0	0	0	0	0	0	0	0	0	0	0	0	0	0	0	0	0	0	0	0	0	0	0	0	0	0	0	0
AKT2	PI3K pathway	1	oncogene	TCGA-B0-4827-01;TCGA-B2-4101-01;TCGA-BP-4797-01	3	0.00665188	0	0	0	0	0	0	0	0	0	0	0	0	0	0	0	0	0	0	0	0	0	0	0	0	0	0	0	0	0	0	0	0	0	0	0	0	0	0	0	0	0	0	0
AKT3	PI3K pathway	1	oncogene	TCGA-BP-5009-01	1	0.00221729	0	0	0	0	0	0	0	0	0	0	0	0	0	0	0	0	0	0	0	0	0	0	0	0	0	0	0	0	0	0	0	0	0	0	0	0	0	0	0	0	0	0	0
PPP2R1A	PI3K pathway	1	TSG	TCGA-BP-4761-01;TCGA-CJ-5683-01	2	0.00443459	0	0	0	0	0	0	0	0	0	0	0	0	0	0	0	0	0	0	0	0	0	0	0	0	0	0	0	0	0	0	0	0	0	0	0	0	0	0	0	0	0	0	0
TSC1	PI3K pathway	1	TSG	TCGA-AK-3440-01;TCGA-B0-4842-01	2	0.00443459	0	0	0	0	0	0	0	0	0	0	0	0	0	0	0	0	0	0	0	0	0	0	0	0	0	0	0	0	0	0	0	0	0	0	0	0	0	0	0	1	0	0	0
TSC2	PI3K pathway	1	TSG	TCGA-A3-3322-01;TCGA-A3-3374-01;TCGA-B0-4712-01;TCGA-B0-5709-01;TCGA-BP-4801-01;TCGA-BP-5181-01;TCGA-CZ-4859-01	7	0.0155211	0	0	0	0	0	0	0	1	0	0	0	0	0	0	0	0	0	0	0	0	0	0	0	1	0	0	0	0	0	0	0	0	0	0	0	0	0	0	0	0	0	0	0
MTOR	PI3K pathway;VHL pathway	1	oncogene	TCGA-A3-3346-01;TCGA-A3-3347-01;TCGA-A3-3380-01;TCGA-AK-3429-01;TCGA-B0-4810-01;TCGA-B0-4827-01;TCGA-B0-4846-01;TCGA-B0-4852-01;TCGA-B0-5098-01;TCGA-B0-5100-01;TCGA-B0-5119-01;TCGA-B0-5691-01;TCGA-B0-5696-01;TCGA-B0-5697-01;TCGA-B0-5701-01;TCGA-B0-5712-01;TCGA-B4-5832-01;TCGA-B4-5836-01;TCGA-B4-5844-01;TCGA-B8-4621-01;TCGA-BP-4972-01;TCGA-BP-5001-01;TCGA-BP-5007-01;TCGA-BP-5175-01;TCGA-BP-5176-01…	34	0.075388	0	0	0	0	0	0	0	0	0	0	0	1	1	0	0	0	0	0	0	0	0	0	0	0	0	0	1	0	0	0	0	0	0	0	1	0	0	0	0	0	0	0	0
STK11	PI3K pathway	1	TSG	TCGA-B0-4697-01;TCGA-B0-5119-01	2	0.00443459	0	0	0	0	0	0	0	0	0	0	0	0	0	0	0	0	0	0	0	0	0	0	0	0	0	0	0	0	0	0	0	0	0	0	0	0	0	0	0	0	0	0	0
RICTOR	PI3K pathway	0		TCGA-A3-3313-01;TCGA-A3-3385-01;TCGA-B0-5119-01;TCGA-CZ-5989-01	4	0.00886918	0	0	1	0	0	0	0	0	0	0	0	0	0	0	0	0	0	0	0	0	0	0	0	0	0	0	0	0	0	1	0	0	0	0	0	0	0	0	0	0	0	0	0
RHEB	PI3K pathway	0		TCGA-BP-4992-01;TCGA-CJ-4895-01;TCGA-CJ-5677-01;TCGA-CJ-5686-01	4	0.00886918	0	0	0	0	0	0	0	0	0	0	0	0	0	0	0	0	0	0	0	0	0	0	0	0	0	0	0	0	0	0	0	0	0	0	0	0	0	0	0	0	0	0	0
RPTOR	PI3K pathway	0		TCGA-A3-3313-01;TCGA-AK-3440-01;TCGA-AK-3444-01;TCGA-B0-5098-01;TCGA-B0-5696-01;TCGA-CJ-4636-01	6	0.0133038	0	0	1	0	0	0	0	0	0	0	0	0	0	0	0	0	0	0	0	0	0	0	0	0	0	0	0	0	0	0	0	0	0	0	0	0	0	0	0	1	0	1	0
HIF1A	VHL pathway	1	oncogene	TCGA-CJ-4634-01;TCGA-CJ-4918-01;TCGA-CJ-6033-01	3	0.00665188	0	0	0	0	0	0	0	0	0	0	0	0	0	0	0	0	0	0	0	0	0	0	0	0	0	0	0	0	0	0	0	0	0	0	0	0	0	0	0	0	0	0	0
VHL	VHL pathway	1	TSG	TCGA-A3-3308-01;TCGA-A3-3316-01;TCGA-A3-3331-01;TCGA-A3-3349-01;TCGA-A3-3362-01;TCGA-A3-3372-01;TCGA-A3-3373-01;TCGA-A3-3376-01;TCGA-A3-3378-01;TCGA-A3-3382-01;TCGA-A3-3383-01;TCGA-A3-3385-01;TCGA-AK-3430-01;TCGA-AK-3444-01;TCGA-AK-3445-01;TCGA-AK-3450-01;TCGA-AK-3451-01;TCGA-AK-3455-01;TCGA-AK-3458-01;TCGA-AS-3778-01;TCGA-B0-4690-01;TCGA-B0-4700-01;TCGA-B0-4703-01;TCGA-B0-4706-01;TCGA-B0-4710-01…	226	0.501109	1	0	0	1	0	0	0	0	0	0	1	0	0	1	0	0	1	0	0	0	0	1	1	0	1	1	0	1	1	1	0	0	0	0	0	1	0	0	0	0	0	1	1
VEGFA	VHL pathway	0		TCGA-B0-4818-01	1	0.00221729	0	0	0	0	0	0	0	0	0	0	0	0	0	0	0	0	0	0	0	0	0	0	0	0	0	0	0	0	0	0	0	0	0	0	0	0	0	0	0	0	0	0	0
PDGFRB	VHL pathway	1	oncogene	TCGA-B2-4098-01;TCGA-BP-4161-01;TCGA-BP-4341-01	3	0.00665188	0	0	0	0	0	0	0	0	0	0	0	0	0	0	0	0	0	0	0	0	0	0	0	0	0	0	0	0	0	0	0	0	0	0	0	0	0	0	0	0	0	0	0
GRB2	MAPK pathway	0		TCGA-A3-3308-01;TCGA-A3-3346-01;TCGA-A3-3363-01;TCGA-A3-3382-01;TCGA-BP-4329-01	5	0.0110865	1	0	0	0	0	0	0	0	0	0	0	1	0	0	0	0	0	1	0	0	0	0	0	0	0	0	0	1	0	0	0	0	0	0	0	0	0	0	0	0	0	0	0
CERKL	MAPK pathway	0		TCGA-B0-5116-01;TCGA-BP-4787-01	2	0.00443459	0	0	0	0	0	0	0	0	0	0	0	0	0	0	0	0	0	0	0	0	0	0	0	0	0	0	0	0	0	0	0	0	0	0	0	0	0	0	0	0	0	0	0
CDC42	MAPK pathway	0		TCGA-B2-4099-01	1	0.00221729	0	0	0	0	0	0	0	0	0	0	0	0	0	0	0	0	0	0	0	0	0	0	0	0	0	0	0	0	0	0	0	0	0	0	0	0	0	0	0	0	0	0	0
PAK2	MAPK pathway	0		TCGA-A3-3363-01;TCGA-A3-3382-01	2	0.00443459	0	0	0	0	0	0	0	0	0	0	0	0	0	0	0	0	0	1	0	0	0	0	0	0	0	0	0	1	0	0	0	0	0	0	0	0	0	0	0	0	0	0	0
ETS1	MAPK pathway	0		TCGA-A3-3316-01	1	0.00221729	0	0	0	1	0	0	0	0	0	0	0	0	0	0	0	0	0	0	0	0	0	0	0	0	0	0	0	0	0	0	0	0	0	0	0	0	0	0	0	0	0	0	0
HPH	VHL pathway	0			0	0	0	0	0	0	0	0	0	0	0	0	0	0	0	0	0	0	0	0	0	0	0	0	0	0	0	0	0	0	0	0	0	0	0	0	0	0	0	0	0	0	0	0	0
HIF1B	VHL pathway	0			0	0	0	0	0	0	0	0	0	0	0	0	0	0	0	0	0	0	0	0	0	0	0	0	0	0	0	0	0	0	0	0	0	0	0	0	0	0	0	0	0	0	0	0	0
VEGF	VHL pathway	0			0	0	0	0	0	0	0	0	0	0	0	0	0	0	0	0	0	0	0	0	0	0	0	0	0	0	0	0	0	0	0	0	0	0	0	0	0	0	0	0	0	0	0	0	0
TGFB	VHL pathway	0			0	0	0	0	0	0	0	0	0	0	0	0	0	0	0	0	0	0	0	0	0	0	0	0	0	0	0	0	0	0	0	0	0	0	0	0	0	0	0	0	0	0	0	0	0
HGF	MAPK pathway	0		TCGA-BP-5176-01	1	0.00221729	0	0	0	0	0	0	0	0	0	0	0	0	0	0	0	0	0	0	0	0	0	0	0	0	0	0	0	0	0	0	0	0	0	0	0	0	0	0	0	0	0	0	0
RAS	MAPK pathway	0			0	0	0	0	0	0	0	0	0	0	0	0	0	0	0	0	0	0	0	0	0	0	0	0	0	0	0	0	0	0	0	0	0	0	0	0	0	0	0	0	0	0	0	0	0
RAF	MAPK pathway	0		TCGA-A3-3374-01	1	0.00221729	0	0	0	0	0	0	0	0	0	0	0	0	0	0	0	0	0	0	0	0	0	0	0	1	0	0	0	0	0	0	0	0	0	0	0	0	0	0	0	0	0	0	0
ERK	MAPK pathway	0			0	0	0	0	0	0	0	0	0	0	0	0	0	0	0	0	0	0	0	0	0	0	0	0	0	0	0	0	0	0	0	0	0	0	0	0	0	0	0	0	0	0	0	0	0
AP1	MAPK pathway	0			0	0	0	0	0	0	0	0	0	0	0	0	0	0	0	0	0	0	0	0	0	0	0	0	0	0	0	0	0	0	0	0	0	0	0	0	0	0	0	0	0	0	0	0	0
[truncated: 408 more columns]

## Sheet: KIRP
Supplementary Table 6. Details of pathway-level alterations across the CDC, BLCA, KIRC and KIRP cohorts considering the single nucleotide variants (SNV).
	Pathway	CGC	OG_TSG	SNV_KIRP(280)_Sample	SNV_KIRP(280)_N	SNV_KIRP(280)_Freq	TCGA-2K-A9WE-01	TCGA-2Z-A9J1-01	TCGA-2Z-A9J2-01	TCGA-2Z-A9J3-01	TCGA-2Z-A9J5-01	TCGA-2Z-A9J6-01	TCGA-2Z-A9J7-01	TCGA-2Z-A9J8-01	TCGA-2Z-A9JD-01	TCGA-2Z-A9JE-01	TCGA-2Z-A9JG-01	TCGA-2Z-A9JI-01	TCGA-2Z-A9JJ-01	TCGA-2Z-A9JK-01	TCGA-2Z-A9JL-01	TCGA-2Z-A9JM-01	TCGA-2Z-A9JN-01	TCGA-2Z-A9JO-01	TCGA-2Z-A9JP-01	TCGA-2Z-A9JQ-01	TCGA-2Z-A9JR-01	TCGA-2Z-A9JS-01	TCGA-2Z-A9JT-01	TCGA-4A-A93W-01	TCGA-4A-A93X-01	TCGA-4A-A93Y-01	TCGA-5P-A9JU-01	TCGA-5P-A9JV-01	TCGA-5P-A9JW-01	TCGA-5P-A9JY-01	TCGA-5P-A9JZ-01	TCGA-5P-A9K0-01	TCGA-5P-A9K2-01	TCGA-5P-A9K3-01	TCGA-5P-A9K6-01	TCGA-5P-A9K8-01	TCGA-5P-A9KA-01	TCGA-5P-A9KC-01	TCGA-5P-A9KE-01	TCGA-5P-A9KH-01	TCGA-A4-7286-01	TCGA-A4-7287-01	TCGA-A4-7288-01
MDM2	p53/Rb pathway	1	oncogene		0	0	0	0	0	0	0	0	0	0	0	0	0	0	0	0	0	0	0	0	0	0	0	0	0	0	0	0	0	0	0	0	0	0	0	0	0	0	0	0	0	0	0	0	0
CDKN2A	Cell Cycel pathway;p53/Rb pathway	1	TSG	TCGA-B9-A5W8-01;TCGA-G7-6789-01	2	0.00714286	0	0	0	0	0	0	0	0	0	0	0	0	0	0	0	0	0	0	0	0	0	0	0	0	0	0	0	0	0	0	0	0	0	0	0	0	0	0	0	0	0	0	0
TP53	p53/Rb pathway	1	oncogene, TSG	TCGA-5P-A9K3-01;TCGA-5P-A9KH-01;TCGA-A4-A57E-01;TCGA-B1-A655-01;TCGA-B3-4104-01;TCGA-BQ-5881-01;TCGA-BQ-5893-01	7	0.025	0	0	0	0	0	0	0	0	0	0	0	0	0	0	0	0	0	0	0	0	0	0	0	0	0	0	0	0	0	0	0	0	0	1	0	0	0	0	0	1	0	0	0
ATM	DNA repair pathway;p53/Rb pathway	1	TSG	TCGA-2Z-A9J1-01;TCGA-2Z-A9JK-01;TCGA-A4-7997-01;TCGA-BQ-7056-01;TCGA-UZ-A9PS-01;TCGA-WN-A9G9-01;TCGA-Y8-A8RY-01	7	0.025	0	1	0	0	0	0	0	0	0	0	0	0	0	1	0	0	0	0	0	0	0	0	0	0	0	0	0	0	0	0	0	0	0	0	0	0	0	0	0	0	0	0	0
CHEK2	DNA repair pathway	1	TSG	TCGA-4A-A93X-01	1	0.00357143	0	0	0	0	0	0	0	0	0	0	0	0	0	0	0	0	0	0	0	0	0	0	0	0	1	0	0	0	0	0	0	0	0	0	0	0	0	0	0	0	0	0	0
TAOK3	Hippo pathway	0		TCGA-B9-A69E-01;TCGA-GL-A9DC-01	2	0.00714286	0	0	0	0	0	0	0	0	0	0	0	0	0	0	0	0	0	0	0	0	0	0	0	0	0	0	0	0	0	0	0	0	0	0	0	0	0	0	0	0	0	0	0
TAOK1	Hippo pathway	0			0	0	0	0	0	0	0	0	0	0	0	0	0	0	0	0	0	0	0	0	0	0	0	0	0	0	0	0	0	0	0	0	0	0	0	0	0	0	0	0	0	0	0	0	0
TAOK2	Hippo pathway	0		TCGA-SX-A7SS-01	1	0.00357143	0	0	0	0	0	0	0	0	0	0	0	0	0	0	0	0	0	0	0	0	0	0	0	0	0	0	0	0	0	0	0	0	0	0	0	0	0	0	0	0	0	0	0
DCHS1	Hippo pathway	0		TCGA-HE-A5NF-01;TCGA-IZ-8195-01;TCGA-IZ-A6M8-01	3	0.0107143	0	0	0	0	0	0	0	0	0	0	0	0	0	0	0	0	0	0	0	0	0	0	0	0	0	0	0	0	0	0	0	0	0	0	0	0	0	0	0	0	0	0	0
FAT1	Hippo pathway	1	TSG	TCGA-2Z-A9JS-01;TCGA-4A-A93X-01;TCGA-B9-7268-01;TCGA-B9-A69E-01;TCGA-BQ-5877-01;TCGA-BQ-5885-01;TCGA-G7-6797-01;TCGA-G7-A8LE-01;TCGA-GL-6846-01;TCGA-GL-A9DD-01;TCGA-IZ-8195-01;TCGA-MH-A562-01;TCGA-P4-A5E8-01;TCGA-WN-AB4C-01	14	0.05	0	0	0	0	0	0	0	0	0	0	0	0	0	0	0	0	0	0	0	0	0	1	0	0	1	0	0	0	0	0	0	0	0	0	0	0	0	0	0	0	0	0	0
FAT3	Hippo pathway	1		TCGA-2K-A9WE-01;TCGA-DW-7837-01;TCGA-DW-7839-01;TCGA-G7-6797-01;TCGA-MH-A55W-01	5	0.0178571	1	0	0	0	0	0	0	0	0	0	0	0	0	0	0	0	0	0	0	0	0	0	0	0	0	0	0	0	0	0	0	0	0	0	0	0	0	0	0	0	0	0	0
DCHS2	Hippo pathway	0		TCGA-EV-5903-01;TCGA-IZ-8195-01	2	0.00714286	0	0	0	0	0	0	0	0	0	0	0	0	0	0	0	0	0	0	0	0	0	0	0	0	0	0	0	0	0	0	0	0	0	0	0	0	0	0	0	0	0	0	0
FAT2	Hippo pathway	0		TCGA-2Z-A9JE-01;TCGA-BQ-5877-01;TCGA-HE-A5NL-01;TCGA-MH-A55Z-01	4	0.0142857	0	0	0	0	0	0	0	0	0	1	0	0	0	0	0	0	0	0	0	0	0	0	0	0	0	0	0	0	0	0	0	0	0	0	0	0	0	0	0	0	0	0	0
FAT4	Hippo pathway	1	TSG	TCGA-2Z-A9JG-01;TCGA-5P-A9JV-01;TCGA-5P-A9KE-01;TCGA-A4-7287-01;TCGA-A4-7734-01;TCGA-G7-6797-01;TCGA-HE-A5NF-01;TCGA-HE-A5NL-01;TCGA-IA-A40U-01	9	0.0321429	0	0	0	0	0	0	0	0	0	0	1	0	0	0	0	0	0	0	0	0	0	0	0	0	0	0	0	1	0	0	0	0	0	0	0	0	0	0	1	0	0	1	0
SAV1	Hippo pathway	0		TCGA-2Z-A9JG-01;TCGA-B3-3926-01;TCGA-F9-A7Q0-01;TCGA-G7-6789-01;TCGA-G7-A8LC-01;TCGA-HE-A5NK-01	6	0.0214286	0	0	0	0	0	0	0	0	0	0	1	0	0	0	0	0	0	0	0	0	0	0	0	0	0	0	0	0	0	0	0	0	0	0	0	0	0	0	0	0	0	0	0
MOB1A	Hippo pathway	0			0	0	0	0	0	0	0	0	0	0	0	0	0	0	0	0	0	0	0	0	0	0	0	0	0	0	0	0	0	0	0	0	0	0	0	0	0	0	0	0	0	0	0	0	0
STK3	Hippo pathway	0			0	0	0	0	0	0	0	0	0	0	0	0	0	0	0	0	0	0	0	0	0	0	0	0	0	0	0	0	0	0	0	0	0	0	0	0	0	0	0	0	0	0	0	0	0
NF2	Hippo pathway	1	TSG	TCGA-B1-A47M-01;TCGA-B9-4117-01;TCGA-BQ-5875-01;TCGA-BQ-5877-01;TCGA-EV-5902-01;TCGA-G7-6797-01;TCGA-GL-7966-01;TCGA-P4-A5EA-01;TCGA-SX-A7SL-01;TCGA-Y8-A896-01	10	0.0357143	0	0	0	0	0	0	0	0	0	0	0	0	0	0	0	0	0	0	0	0	0	0	0	0	0	0	0	0	0	0	0	0	0	0	0	0	0	0	0	0	0	0	0
LATS2	Hippo pathway	0			0	0	0	0	0	0	0	0	0	0	0	0	0	0	0	0	0	0	0	0	0	0	0	0	0	0	0	0	0	0	0	0	0	0	0	0	0	0	0	0	0	0	0	0	0
MOB1B	Hippo pathway	0		TCGA-SX-A71V-01;TCGA-UZ-A9PS-01	2	0.00714286	0	0	0	0	0	0	0	0	0	0	0	0	0	0	0	0	0	0	0	0	0	0	0	0	0	0	0	0	0	0	0	0	0	0	0	0	0	0	0	0	0	0	0
STK4	Hippo pathway	0		TCGA-MH-A55W-01	1	0.00357143	0	0	0	0	0	0	0	0	0	0	0	0	0	0	0	0	0	0	0	0	0	0	0	0	0	0	0	0	0	0	0	0	0	0	0	0	0	0	0	0	0	0	0
WWC1	Hippo pathway	0		TCGA-A4-8517-01;TCGA-B3-A6W5-01;TCGA-SX-A7SS-01	3	0.0107143	0	0	0	0	0	0	0	0	0	0	0	0	0	0	0	0	0	0	0	0	0	0	0	0	0	0	0	0	0	0	0	0	0	0	0	0	0	0	0	0	0	0	0
CRB1	Hippo pathway	0		TCGA-B1-A47M-01	1	0.00357143	0	0	0	0	0	0	0	0	0	0	0	0	0	0	0	0	0	0	0	0	0	0	0	0	0	0	0	0	0	0	0	0	0	0	0	0	0	0	0	0	0	0	0
YAP1	Hippo pathway	0		TCGA-HE-7130-01;TCGA-J7-A8I2-01;TCGA-KV-A6GD-01	3	0.0107143	0	0	0	0	0	0	0	0	0	0	0	0	0	0	0	0	0	0	0	0	0	0	0	0	0	0	0	0	0	0	0	0	0	0	0	0	0	0	0	0	0	0	0
CRB2	Hippo pathway	0			0	0	0	0	0	0	0	0	0	0	0	0	0	0	0	0	0	0	0	0	0	0	0	0	0	0	0	0	0	0	0	0	0	0	0	0	0	0	0	0	0	0	0	0	0
TAZ	Hippo pathway	0			0	0	0	0	0	0	0	0	0	0	0	0	0	0	0	0	0	0	0	0	0	0	0	0	0	0	0	0	0	0	0	0	0	0	0	0	0	0	0	0	0	0	0	0	0
PTPN14	Hippo pathway	0		TCGA-AL-3466-01;TCGA-B9-A8YI-01;TCGA-BQ-7051-01;TCGA-GL-A9DC-01;TCGA-IZ-A6M9-01	5	0.0178571	0	0	0	0	0	0	0	0	0	0	0	0	0	0	0	0	0	0	0	0	0	0	0	0	0	0	0	0	0	0	0	0	0	0	0	0	0	0	0	0	0	0	0
CSNK1D	Hippo pathway	0		TCGA-A4-8310-01	1	0.00357143	0	0	0	0	0	0	0	0	0	0	0	0	0	0	0	0	0	0	0	0	0	0	0	0	0	0	0	0	0	0	0	0	0	0	0	0	0	0	0	0	0	0	0
TEAD2	Hippo pathway	0			0	0	0	0	0	0	0	0	0	0	0	0	0	0	0	0	0	0	0	0	0	0	0	0	0	0	0	0	0	0	0	0	0	0	0	0	0	0	0	0	0	0	0	0	0
WIF1	WNT pathway	1	TSG	TCGA-A4-8098-01	1	0.00357143	0	0	0	0	0	0	0	0	0	0	0	0	0	0	0	0	0	0	0	0	0	0	0	0	0	0	0	0	0	0	0	0	0	0	0	0	0	0	0	0	0	0	0
SFRP4	WNT pathway	1	TSG		0	0	0	0	0	0	0	0	0	0	0	0	0	0	0	0	0	0	0	0	0	0	0	0	0	0	0	0	0	0	0	0	0	0	0	0	0	0	0	0	0	0	0	0	0
SFRP1	WNT pathway	0			0	0	0	0	0	0	0	0	0	0	0	0	0	0	0	0	0	0	0	0	0	0	0	0	0	0	0	0	0	0	0	0	0	0	0	0	0	0	0	0	0	0	0	0	0
SFRP5	WNT pathway	0			0	0	0	0	0	0	0	0	0	0	0	0	0	0	0	0	0	0	0	0	0	0	0	0	0	0	0	0	0	0	0	0	0	0	0	0	0	0	0	0	0	0	0	0	0
SFRP2	WNT pathway	0			0	0	0	0	0	0	0	0	0	0	0	0	0	0	0	0	0	0	0	0	0	0	0	0	0	0	0	0	0	0	0	0	0	0	0	0	0	0	0	0	0	0	0	0	0
DKK1	WNT pathway	0			0	0	0	0	0	0	0	0	0	0	0	0	0	0	0	0	0	0	0	0	0	0	0	0	0	0	0	0	0	0	0	0	0	0	0	0	0	0	0	0	0	0	0	0	0
DKK2	WNT pathway	0			0	0	0	0	0	0	0	0	0	0	0	0	0	0	0	0	0	0	0	0	0	0	0	0	0	0	0	0	0	0	0	0	0	0	0	0	0	0	0	0	0	0	0	0	0
DKK3	WNT pathway	0			0	0	0	0	0	0	0	0	0	0	0	0	0	0	0	0	0	0	0	0	0	0	0	0	0	0	0	0	0	0	0	0	0	0	0	0	0	0	0	0	0	0	0	0	0
DKK4	WNT pathway	0			0	0	0	0	0	0	0	0	0	0	0	0	0	0	0	0	0	0	0	0	0	0	0	0	0	0	0	0	0	0	0	0	0	0	0	0	0	0	0	0	0	0	0	0	0
LRP5	WNT pathway	0		TCGA-G7-7502-01;TCGA-PJ-A5Z8-01;TCGA-Y8-A8RZ-01	3	0.0107143	0	0	0	0	0	0	0	0	0	0	0	0	0	0	0	0	0	0	0	0	0	0	0	0	0	0	0	0	0	0	0	0	0	0	0	0	0	0	0	0	0	0	0
LRP6	WNT pathway	0		TCGA-4A-A93X-01;TCGA-B9-4617-01;TCGA-BQ-7048-01;TCGA-DW-7840-01;TCGA-GL-7773-01;TCGA-GL-A59R-01;TCGA-UZ-A9PM-01	7	0.025	0	0	0	0	0	0	0	0	0	0	0	0	0	0	0	0	0	0	0	0	0	0	0	0	1	0	0	0	0	0	0	0	0	0	0	0	0	0	0	0	0	0	0
RNF43	WNT pathway	1	TSG	TCGA-SX-A7SO-01	1	0.00357143	0	0	0	0	0	0	0	0	0	0	0	0	0	0	0	0	0	0	0	0	0	0	0	0	0	0	0	0	0	0	0	0	0	0	0	0	0	0	0	0	0	0	0
ZNRF3	WNT pathway	1	TSG	TCGA-2Z-A9JM-01;TCGA-A4-7286-01;TCGA-BQ-7060-01;TCGA-DW-7840-01	4	0.0142857	0	0	0	0	0	0	0	0	0	0	0	0	0	0	0	1	0	0	0	0	0	0	0	0	0	0	0	0	0	0	0	0	0	0	0	0	0	0	0	0	1	0	0
GSK3B	WNT pathway	0			0	0	0	0	0	0	0	0	0	0	0	0	0	0	0	0	0	0	0	0	0	0	0	0	0	0	0	0	0	0	0	0	0	0	0	0	0	0	0	0	0	0	0	0	0
APC	WNT pathway	1	TSG	TCGA-2Z-A9J5-01;TCGA-2Z-A9JR-01;TCGA-UZ-A9PS-01	3	0.0107143	0	0	0	0	1	0	0	0	0	0	0	0	0	0	0	0	0	0	0	0	1	0	0	0	0	0	0	0	0	0	0	0	0	0	0	0	0	0	0	0	0	0	0
CTNNB1	WNT pathway	1	oncogene	TCGA-5P-A9KE-01;TCGA-B9-A8YI-01;TCGA-BQ-5878-01;TCGA-UZ-A9PX-01	4	0.0142857	0	0	0	0	0	0	0	0	0	0	0	0	0	0	0	0	0	0	0	0	0	0	0	0	0	0	0	0	0	0	0	0	0	0	0	0	0	0	1	0	0	0	0
AXIN1	WNT pathway	1	TSG	TCGA-A4-7997-01;TCGA-GL-7773-01;TCGA-Y8-A894-01	3	0.0107143	0	0	0	0	0	0	0	0	0	0	0	0	0	0	0	0	0	0	0	0	0	0	0	0	0	0	0	0	0	0	0	0	0	0	0	0	0	0	0	0	0	0	0
AXIN2	WNT pathway	1	TSG	TCGA-5P-A9K2-01;TCGA-G7-6793-01	2	0.00714286	0	0	0	0	0	0	0	0	0	0	0	0	0	0	0	0	0	0	0	0	0	0	0	0	0	0	0	0	0	0	0	0	1	0	0	0	0	0	0	0	0	0	0
AMER1	WNT pathway	1	TSG	TCGA-BQ-7058-01;TCGA-DZ-6133-01;TCGA-SX-A7SS-01;TCGA-Y8-A8RY-01	4	0.0142857	0	0	0	0	0	0	0	0	0	0	0	0	0	0	0	0	0	0	0	0	0	0	0	0	0	0	0	0	0	0	0	0	0	0	0	0	0	0	0	0	0	0	0
TCF7	WNT pathway	0			0	0	0	0	0	0	0	0	0	0	0	0	0	0	0	0	0	0	0	0	0	0	0	0	0	0	0	0	0	0	0	0	0	0	0	0	0	0	0	0	0	0	0	0	0
TCF7L1	WNT pathway	0		TCGA-BQ-5876-01;TCGA-KV-A6GD-01;TCGA-Y8-A8RZ-01	3	0.0107143	0	0	0	0	0	0	0	0	0	0	0	0	0	0	0	0	0	0	0	0	0	0	0	0	0	0	0	0	0	0	0	0	0	0	0	0	0	0	0	0	0	0	0
TCF7L2	WNT pathway	1	oncogene	TCGA-G7-6793-01	1	0.00357143	0	0	0	0	0	0	0	0	0	0	0	0	0	0	0	0	0	0	0	0	0	0	0	0	0	0	0	0	0	0	0	0	0	0	0	0	0	0	0	0	0	0	0
TLE1	WNT pathway	0			0	0	0	0	0	0	0	0	0	0	0	0	0	0	0	0	0	0	0	0	0	0	0	0	0	0	0	0	0	0	0	0	0	0	0	0	0	0	0	0	0	0	0	0	0
TLE2	WNT pathway	0		TCGA-5P-A9JY-01	1	0.00357143	0	0	0	0	0	0	0	0	0	0	0	0	0	0	0	0	0	0	0	0	0	0	0	0	0	0	0	0	0	1	0	0	0	0	0	0	0	0	0	0	0	0	0
TLE3	WNT pathway	0		TCGA-HE-A5NF-01	1	0.00357143	0	0	0	0	0	0	0	0	0	0	0	0	0	0	0	0	0	0	0	0	0	0	0	0	0	0	0	0	0	0	0	0	0	0	0	0	0	0	0	0	0	0	0
TLE4	WNT pathway	0			0	0	0	0	0	0	0	0	0	0	0	0	0	0	0	0	0	0	0	0	0	0	0	0	0	0	0	0	0	0	0	0	0	0	0	0	0	0	0	0	0	0	0	0	0
EGFR	RAS-RAF pathway;VHL pathway	1	oncogene	TCGA-5P-A9JZ-01;TCGA-B9-A69E-01	2	0.00714286	0	0	0	0	0	0	0	0	0	0	0	0	0	0	0	0	0	0	0	0	0	0	0	0	0	0	0	0	0	0	1	0	0	0	0	0	0	0	0	0	0	0	0
ERBB2	RAS-RAF pathway	1	oncogene	TCGA-B9-4114-01;TCGA-DW-7839-01;TCGA-IZ-A6M9-01;TCGA-Y8-A894-01	4	0.0142857	0	0	0	0	0	0	0	0	0	0	0	0	0	0	0	0	0	0	0	0	0	0	0	0	0	0	0	0	0	0	0	0	0	0	0	0	0	0	0	0	0	0	0
ERBB3	RAS-RAF pathway	1	oncogene	TCGA-5P-A9KC-01;TCGA-UZ-A9PN-01	2	0.00714286	0	0	0	0	0	0	0	0	0	0	0	0	0	0	0	0	0	0	0	0	0	0	0	0	0	0	0	0	0	0	0	0	0	0	0	0	0	1	0	0	0	0	0
ERBB4	RAS-RAF pathway	1	oncogene, TSG	TCGA-2Z-A9J8-01;TCGA-BQ-5876-01;TCGA-EV-5903-01;TCGA-IA-A40U-01	4	0.0142857	0	0	0	0	0	0	0	1	0	0	0	0	0	0	0	0	0	0	0	0	0	0	0	0	0	0	0	0	0	0	0	0	0	0	0	0	0	0	0	0	0	0	0
MET	RAS-RAF pathway;MAPK pathway	1	oncogene	TCGA-4A-A93W-01;TCGA-5P-A9KA-01;TCGA-A4-7734-01;TCGA-A4-7997-01;TCGA-AL-3472-01;TCGA-AL-7173-01;TCGA-B1-7332-01;TCGA-BQ-5882-01;TCGA-BQ-7059-01;TCGA-DZ-6132-01;TCGA-DZ-6135-01;TCGA-G7-A8LE-01;TCGA-GL-A59R-01;TCGA-HE-A5NH-01;TCGA-IA-A40U-01;TCGA-IA-A83W-01;TCGA-IZ-8196-01;TCGA-MH-A561-01;TCGA-SX-A71S-01;TCGA-SX-A7SQ-01;TCGA-UZ-A9PJ-01	21	0.075	0	0	0	0	0	0	0	0	0	0	0	0	0	0	0	0	0	0	0	0	0	0	0	1	0	0	0	0	0	0	0	0	0	0	0	0	1	0	0	0	0	0	0
PDGFRA	RAS-RAF pathway	1	oncogene	TCGA-EV-5901-01	1	0.00357143	0	0	0	0	0	0	0	0	0	0	0	0	0	0	0	0	0	0	0	0	0	0	0	0	0	0	0	0	0	0	0	0	0	0	0	0	0	0	0	0	0	0	0
FGFR1	RAS-RAF pathway	1	oncogene	TCGA-B9-4115-01	1	0.00357143	0	0	0	0	0	0	0	0	0	0	0	0	0	0	0	0	0	0	0	0	0	0	0	0	0	0	0	0	0	0	0	0	0	0	0	0	0	0	0	0	0	0	0
FGFR2	RAS-RAF pathway	1	oncogene		0	0	0	0	0	0	0	0	0	0	0	0	0	0	0	0	0	0	0	0	0	0	0	0	0	0	0	0	0	0	0	0	0	0	0	0	0	0	0	0	0	0	0	0	0
FGFR3	RAS-RAF pathway	1	oncogene	TCGA-A4-7583-01;TCGA-A4-8098-01;TCGA-A4-8630-01;TCGA-B3-4104-01;TCGA-HE-7130-01;TCGA-J7-A8I2-01;TCGA-KV-A6GD-01	7	0.025	0	0	0	0	0	0	0	0	0	0	0	0	0	0	0	0	0	0	0	0	0	0	0	0	0	0	0	0	0	0	0	0	0	0	0	0	0	0	0	0	0	0	0
FGFR4	RAS-RAF pathway	1	oncogene	TCGA-4A-A93W-01;TCGA-B1-A657-01;TCGA-Y8-A8RY-01	3	0.0107143	0	0	0	0	0	0	0	0	0	0	0	0	0	0	0	0	0	0	0	0	0	0	0	1	0	0	0	0	0	0	0	0	0	0	0	0	0	0	0	0	0	0	0
KIT	RAS-RAF pathway	1	oncogene	TCGA-A4-A57E-01	1	0.00357143	0	0	0	0	0	0	0	0	0	0	0	0	0	0	0	0	0	0	0	0	0	0	0	0	0	0	0	0	0	0	0	0	0	0	0	0	0	0	0	0	0	0	0
IGF1R	RAS-RAF pathway	0		TCGA-2Z-A9JM-01;TCGA-B9-4116-01	2	0.00714286	0	0	0	0	0	0	0	0	0	0	0	0	0	0	0	1	0	0	0	0	0	0	0	0	0	0	0	0	0	0	0	0	0	0	0	0	0	0	0	0	0	0	0
JAK2	RAS-RAF pathway	1	oncogene	TCGA-GL-A59R-01;TCGA-GL-A59T-01;TCGA-IA-A83S-01	3	0.0107143	0	0	0	0	0	0	0	0	0	0	0	0	0	0	0	0	0	0	0	0	0	0	0	0	0	0	0	0	0	0	0	0	0	0	0	0	0	0	0	0	0	0	0
RET	RAS-RAF pathway	1	oncogene		0	0	0	0	0	0	0	0	0	0	0	0	0	0	0	0	0	0	0	0	0	0	0	0	0	0	0	0	0	0	0	0	0	0	0	0	0	0	0	0	0	0	0	0	0
ROS1	RAS-RAF pathway	1	oncogene	TCGA-B3-3925-01;TCGA-B9-4114-01;TCGA-BQ-7061-01;TCGA-UZ-A9PV-01	4	0.0142857	0	0	0	0	0	0	0	0	0	0	0	0	0	0	0	0	0	0	0	0	0	0	0	0	0	0	0	0	0	0	0	0	0	0	0	0	0	0	0	0	0	0	0
ALK	RAS-RAF pathway	1	oncogene	TCGA-B3-3926-01;TCGA-B9-A44B-01;TCGA-J7-A8I2-01	3	0.0107143	0	0	0	0	0	0	0	0	0	0	0	0	0	0	0	0	0	0	0	0	0	0	0	0	0	0	0	0	0	0	0	0	0	0	0	0	0	0	0	0	0	0	0
FLT3	RAS-RAF pathway	1	oncogene	TCGA-IA-A83T-01	1	0.00357143	0	0	0	0	0	0	0	0	0	0	0	0	0	0	0	0	0	0	0	0	0	0	0	0	0	0	0	0	0	0	0	0	0	0	0	0	0	0	0	0	0	0	0
NTRK1	RAS-RAF pathway	1	oncogene, TSG	TCGA-A4-7287-01;TCGA-BQ-5878-01;TCGA-HE-A5NF-01	3	0.0107143	0	0	0	0	0	0	0	0	0	0	0	0	0	0	0	0	0	0	0	0	0	0	0	0	0	0	0	0	0	0	0	0	0	0	0	0	0	0	0	0	0	1	0
NTRK2	RAS-RAF pathway	0		TCGA-BQ-7050-01;TCGA-IA-A83S-01	2	0.00714286	0	0	0	0	0	0	0	0	0	0	0	0	0	0	0	0	0	0	0	0	0	0	0	0	0	0	0	0	0	0	0	0	0	0	0	0	0	0	0	0	0	0	0
NTRK3	RAS-RAF pathway	1	oncogene	TCGA-A4-7996-01;TCGA-B1-A656-01;TCGA-B3-A6W5-01	3	0.0107143	0	0	0	0	0	0	0	0	0	0	0	0	0	0	0	0	0	0	0	0	0	0	0	0	0	0	0	0	0	0	0	0	0	0	0	0	0	0	0	0	0	0	0
CBL	RAS-RAF pathway	1	oncogene, TSG		0	0	0	0	0	0	0	0	0	0	0	0	0	0	0	0	0	0	0	0	0	0	0	0	0	0	0	0	0	0	0	0	0	0	0	0	0	0	0	0	0	0	0	0	0
ABL1	RAS-RAF pathway	1	oncogene	TCGA-2Z-A9JD-01;TCGA-B9-4114-01;TCGA-EV-5903-01	3	0.0107143	0	0	0	0	0	0	0	0	1	0	0	0	0	0	0	0	0	0	0	0	0	0	0	0	0	0	0	0	0	0	0	0	0	0	0	0	0	0	0	0	0	0	0
SOS1	RAS-RAF pathway;MAPK pathway	0		TCGA-BQ-5884-01;TCGA-HE-7130-01	2	0.00714286	0	0	0	0	0	0	0	0	0	0	0	0	0	0	0	0	0	0	0	0	0	0	0	0	0	0	0	0	0	0	0	0	0	0	0	0	0	0	0	0	0	0	0
NF1	RAS-RAF pathway	1	TSG	TCGA-2Z-A9JT-01;TCGA-5P-A9JY-01;TCGA-BQ-7044-01;TCGA-GL-A9DE-01;TCGA-Y8-A8RZ-01	5	0.0178571	0	0	0	0	0	0	0	0	0	0	0	0	0	0	0	0	0	0	0	0	0	0	1	0	0	0	0	0	0	1	0	0	0	0	0	0	0	0	0	0	0	0	0
RASA1	RAS-RAF pathway	0		TCGA-2Z-A9JT-01;TCGA-P4-A5EA-01;TCGA-UZ-A9PZ-01	3	0.0107143	0	0	0	0	0	0	0	0	0	0	0	0	0	0	0	0	0	0	0	0	0	0	1	0	0	0	0	0	0	0	0	0	0	0	0	0	0	0	0	0	0	0	0
PTPN11	RAS-RAF pathway	1	oncogene	TCGA-A4-8098-01;TCGA-A4-8630-01;TCGA-B3-3925-01;TCGA-B9-7268-01;TCGA-BQ-5886-01;TCGA-BQ-5887-01;TCGA-BQ-7055-01;TCGA-DW-7842-01;TCGA-G7-6790-01;TCGA-GL-7773-01	10	0.0357143	0	0	0	0	0	0	0	0	0	0	0	0	0	0	0	0	0	0	0	0	0	0	0	0	0	0	0	0	0	0	0	0	0	0	0	0	0	0	0	0	0	0	0
KRAS	RAS-RAF pathway;MAPK pathway	1	oncogene	TCGA-2Z-A9JN-01;TCGA-A4-8312-01;TCGA-BQ-5883-01;TCGA-GL-A9DC-01;TCGA-MH-A854-01	5	0.0178571	0	0	0	0	0	0	0	0	0	0	0	0	0	0	0	0	1	0	0	0	0	0	0	0	0	0	0	0	0	0	0	0	0	0	0	0	0	0	0	0	0	0	0
HRAS	RAS-RAF pathway	1	oncogene	TCGA-UN-AAZ9-01	1	0.00357143	0	0	0	0	0	0	0	0	0	0	0	0	0	0	0	0	0	0	0	0	0	0	0	0	0	0	0	0	0	0	0	0	0	0	0	0	0	0	0	0	0	0	0
NRAS	RAS-RAF pathway	1	oncogene	TCGA-P4-A5E7-01;TCGA-SX-A71S-01	2	0.00714286	0	0	0	0	0	0	0	0	0	0	0	0	0	0	0	0	0	0	0	0	0	0	0	0	0	0	0	0	0	0	0	0	0	0	0	0	0	0	0	0	0	0	0
RIT1	RAS-RAF pathway	0		TCGA-DZ-6133-01	1	0.00357143	0	0	0	0	0	0	0	0	0	0	0	0	0	0	0	0	0	0	0	0	0	0	0	0	0	0	0	0	0	0	0	0	0	0	0	0	0	0	0	0	0	0	0
ARAF	RAS-RAF pathway	1	oncogene		0	0	0	0	0	0	0	0	0	0	0	0	0	0	0	0	0	0	0	0	0	0	0	0	0	0	0	0	0	0	0	0	0	0	0	0	0	0	0	0	0	0	0	0	0
BRAF	RAS-RAF pathway;MAPK pathway	1	oncogene	TCGA-AL-3467-01;TCGA-B1-5398-01;TCGA-UZ-A9PP-01;TCGA-WN-A9G9-01;TCGA-Y8-A8RY-01	5	0.0178571	0	0	0	0	0	0	0	0	0	0	0	0	0	0	0	0	0	0	0	0	0	0	0	0	0	0	0	0	0	0	0	0	0	0	0	0	0	0	0	0	0	0	0
RAF1	RAS-RAF pathway	1	oncogene	TCGA-5P-A9KC-01;TCGA-B3-3925-01;TCGA-GL-A59R-01	3	0.0107143	0	0	0	0	0	0	0	0	0	0	0	0	0	0	0	0	0	0	0	0	0	0	0	0	0	0	0	0	0	0	0	0	0	0	0	0	0	1	0	0	0	0	0
MAP2K1	RAS-RAF pathway	1	oncogene		0	0	0	0	0	0	0	0	0	0	0	0	0	0	0	0	0	0	0	0	0	0	0	0	0	0	0	0	0	0	0	0	0	0	0	0	0	0	0	0	0	0	0	0	0
MAP2K2	RAS-RAF pathway	1	oncogene	TCGA-B9-5156-01	1	0.00357143	0	0	0	0	0	0	0	0	0	0	0	0	0	0	0	0	0	0	0	0	0	0	0	0	0	0	0	0	0	0	0	0	0	0	0	0	0	0	0	0	0	0	0
RAC1	RAS-RAF pathway;MAPK pathway	1	oncogene		0	0	0	0	0	0	0	0	0	0	0	0	0	0	0	0	0	0	0	0	0	0	0	0	0	0	0	0	0	0	0	0	0	0	0	0	0	0	0	0	0	0	0	0	0
KEAP1	Nrf2 pathway	1	TSG	TCGA-5P-A9KE-01;TCGA-A4-A5XZ-01;TCGA-P4-A5EB-01	3	0.0107143	0	0	0	0	0	0	0	0	0	0	0	0	0	0	0	0	0	0	0	0	0	0	0	0	0	0	0	0	0	0	0	0	0	0	0	0	0	0	1	0	0	0	0
CUL3	Nrf2 pathway	1	TSG	TCGA-2Z-A9J8-01;TCGA-2Z-A9JQ-01;TCGA-5P-A9KA-01;TCGA-A4-A57E-01;TCGA-A4-A5Y0-01;TCGA-AL-7173-01;TCGA-B9-A8YI-01;TCGA-BQ-5885-01;TCGA-P4-A5E6-01;TCGA-Y8-A8RZ-01	10	0.0357143	0	0	0	0	0	0	0	1	0	0	0	0	0	0	0	0	0	0	0	1	0	0	0	0	0	0	0	0	0	0	0	0	0	0	0	0	1	0	0	0	0	0	0
NFE2L2	Nrf2 pathway	1	oncogene, TSG	TCGA-4A-A93X-01;TCGA-B1-A47M-01;TCGA-BQ-5881-01;TCGA-BQ-7044-01;TCGA-BQ-7051-01;TCGA-J7-A8I2-01	6	0.0214286	0	0	0	0	0	0	0	0	0	0	0	0	0	0	0	0	0	0	0	0	0	0	0	0	1	0	0	0	0	0	0	0	0	0	0	0	0	0	0	0	0	0	0
TGFBR1	TGFβ pathway	0		TCGA-BQ-7048-01	1	0.00357143	0	0	0	0	0	0	0	0	0	0	0	0	0	0	0	0	0	0	0	0	0	0	0	0	0	0	0	0	0	0	0	0	0	0	0	0	0	0	0	0	0	0	0
TGFBR2	TGFβ pathway	1	TSG		0	0	0	0	0	0	0	0	0	0	0	0	0	0	0	0	0	0	0	0	0	0	0	0	0	0	0	0	0	0	0	0	0	0	0	0	0	0	0	0	0	0	0	0	0
ACVR2A	TGFβ pathway	1	TSG	TCGA-A4-8310-01;TCGA-DW-7841-01;TCGA-HE-A5NJ-01;TCGA-UZ-A9Q1-01;TCGA-Y8-A8RY-01	5	0.0178571	0	0	0	0	0	0	0	0	0	0	0	0	0	0	0	0	0	0	0	0	0	0	0	0	0	0	0	0	0	0	0	0	0	0	0	0	0	0	0	0	0	0	0
SMAD2	TGFβ pathway	1	TSG	TCGA-2Z-A9J6-01	1	0.00357143	0	0	0	0	0	1	0	0	0	0	0	0	0	0	0	0	0	0	0	0	0	0	0	0	0	0	0	0	0	0	0	0	0	0	0	0	0	0	0	0	0	0	0
SMAD4	TGFβ pathway	1	TSG	TCGA-B9-5156-01;TCGA-F9-A97G-01	2	0.00714286	0	0	0	0	0	0	0	0	0	0	0	0	0	0	0	0	0	0	0	0	0	0	0	0	0	0	0	0	0	0	0	0	0	0	0	0	0	0	0	0	0	0	0
MYC	MYC pathway	1	oncogene		0	0	0	0	0	0	0	0	0	0	0	0	0	0	0	0	0	0	0	0	0	0	0	0	0	0	0	0	0	0	0	0	0	0	0	0	0	0	0	0	0	0	0	0	0
MYCL	MYC pathway	1	oncogene	TCGA-A4-A57E-01	1	0.00357143	0	0	0	0	0	0	0	0	0	0	0	0	0	0	0	0	0	0	0	0	0	0	0	0	0	0	0	0	0	0	0	0	0	0	0	0	0	0	0	0	0	0	0
MYCN	MYC pathway	1	oncogene	TCGA-AL-A5DJ-01;TCGA-B1-A656-01;TCGA-B9-4116-01;TCGA-G7-6795-01	4	0.0142857	0	0	0	0	0	0	0	0	0	0	0	0	0	0	0	0	0	0	0	0	0	0	0	0	0	0	0	0	0	0	0	0	0	0	0	0	0	0	0	0	0	0	0
MAX	MYC pathway	1	TSG		0	0	0	0	0	0	0	0	0	0	0	0	0	0	0	0	0	0	0	0	0	0	0	0	0	0	0	0	0	0	0	0	0	0	0	0	0	0	0	0	0	0	0	0	0
MGA	MYC pathway	0		TCGA-2Z-A9J1-01;TCGA-B1-A655-01;TCGA-BQ-5881-01;TCGA-BQ-7061-01	4	0.0142857	0	1	0	0	0	0	0	0	0	0	0	0	0	0	0	0	0	0	0	0	0	0	0	0	0	0	0	0	0	0	0	0	0	0	0	0	0	0	0	0	0	0	0
MXD1	MYC pathway	0		TCGA-P4-A5E6-01	1	0.00357143	0	0	0	0	0	0	0	0	0	0	0	0	0	0	0	0	0	0	0	0	0	0	0	0	0	0	0	0	0	0	0	0	0	0	0	0	0	0	0	0	0	0	0
MXI1	MYC pathway	0		TCGA-5P-A9JW-01	1	0.00357143	0	0	0	0	0	0	0	0	0	0	0	0	0	0	0	0	0	0	0	0	0	0	0	0	0	0	0	0	1	0	0	0	0	0	0	0	0	0	0	0	0	0	0
MNT	MYC pathway	0			0	0	0	0	0	0	0	0	0	0	0	0	0	0	0	0	0	0	0	0	0	0	0	0	0	0	0	0	0	0	0	0	0	0	0	0	0	0	0	0	0	0	0	0	0
MXD3	MYC pathway	0		TCGA-UZ-A9PO-01	1	0.00357143	0	0	0	0	0	0	0	0	0	0	0	0	0	0	0	0	0	0	0	0	0	0	0	0	0	0	0	0	0	0	0	0	0	0	0	0	0	0	0	0	0	0	0
MXD4	MYC pathway	0			0	0	0	0	0	0	0	0	0	0	0	0	0	0	0	0	0	0	0	0	0	0	0	0	0	0	0	0	0	0	0	0	0	0	0	0	0	0	0	0	0	0	0	0	0
MLX	MYC pathway	0		TCGA-DZ-6134-01	1	0.00357143	0	0	0	0	0	0	0	0	0	0	0	0	0	0	0	0	0	0	0	0	0	0	0	0	0	0	0	0	0	0	0	0	0	0	0	0	0	0	0	0	0	0	0
MLXIP	MYC pathway	0		TCGA-DW-7841-01	1	0.00357143	0	0	0	0	0	0	0	0	0	0	0	0	0	0	0	0	0	0	0	0	0	0	0	0	0	0	0	0	0	0	0	0	0	0	0	0	0	0	0	0	0	0	0
MLXIPL	MYC pathway	0		TCGA-SX-A7SN-01	1	0.00357143	0	0	0	0	0	0	0	0	0	0	0	0	0	0	0	0	0	0	0	0	0	0	0	0	0	0	0	0	0	0	0	0	0	0	0	0	0	0	0	0	0	0	0
ERCC3	DNA repair pathway	1	TSG	TCGA-B1-A654-01;TCGA-BQ-5889-01	2	0.00714286	0	0	0	0	0	0	0	0	0	0	0	0	0	0	0	0	0	0	0	0	0	0	0	0	0	0	0	0	0	0	0	0	0	0	0	0	0	0	0	0	0	0	0
NBN	DNA repair pathway	1	TSG	TCGA-P4-A5ED-01;TCGA-UZ-A9PK-01	2	0.00714286	0	0	0	0	0	0	0	0	0	0	0	0	0	0	0	0	0	0	0	0	0	0	0	0	0	0	0	0	0	0	0	0	0	0	0	0	0	0	0	0	0	0	0
FANCA	DNA repair pathway	1	TSG	TCGA-2Z-A9JQ-01;TCGA-G7-6797-01;TCGA-V9-A7HT-01	3	0.0107143	0	0	0	0	0	0	0	0	0	0	0	0	0	0	0	0	0	0	0	1	0	0	0	0	0	0	0	0	0	0	0	0	0	0	0	0	0	0	0	0	0	0	0
PALB2	DNA repair pathway	1	TSG	TCGA-A4-7997-01;TCGA-B9-4114-01;TCGA-G7-A8LB-01;TCGA-SX-A7SS-01	4	0.0142857	0	0	0	0	0	0	0	0	0	0	0	0	0	0	0	0	0	0	0	0	0	0	0	0	0	0	0	0	0	0	0	0	0	0	0	0	0	0	0	0	0	0	0
BRCA2	DNA repair pathway	1	TSG	TCGA-2Z-A9J7-01;TCGA-B1-A654-01;TCGA-IZ-8196-01;TCGA-P4-AAVM-01	4	0.0142857	0	0	0	0	0	0	1	0	0	0	0	0	0	0	0	0	0	0	0	0	0	0	0	0	0	0	0	0	0	0	0	0	0	0	0	0	0	0	0	0	0	0	0
MRE11	DNA repair pathway	0		TCGA-B1-A655-01;TCGA-B9-5155-01	2	0.00714286	0	0	0	0	0	0	0	0	0	0	0	0	0	0	0	0	0	0	0	0	0	0	0	0	0	0	0	0	0	0	0	0	0	0	0	0	0	0	0	0	0	0	0
HDAC2	DNA repair pathway	0		TCGA-MH-A561-01	1	0.00357143	0	0	0	0	0	0	0	0	0	0	0	0	0	0	0	0	0	0	0	0	0	0	0	0	0	0	0	0	0	0	0	0	0	0	0	0	0	0	0	0	0	0	0
RAD51	DNA repair pathway	0			0	0	0	0	0	0	0	0	0	0	0	0	0	0	0	0	0	0	0	0	0	0	0	0	0	0	0	0	0	0	0	0	0	0	0	0	0	0	0	0	0	0	0	0	0
BRCA1	DNA repair pathway	1	TSG	TCGA-5P-A9KC-01;TCGA-B1-A655-01;TCGA-G7-6796-01;TCGA-SX-A71S-01	4	0.0142857	0	0	0	0	0	0	0	0	0	0	0	0	0	0	0	0	0	0	0	0	0	0	0	0	0	0	0	0	0	0	0	0	0	0	0	0	0	1	0	0	0	0	0
MLH3	DNA repair pathway	0		TCGA-B1-5398-01;TCGA-B3-4104-01;TCGA-HE-A5NF-01	3	0.0107143	0	0	0	0	0	0	0	0	0	0	0	0	0	0	0	0	0	0	0	0	0	0	0	0	0	0	0	0	0	0	0	0	0	0	0	0	0	0	0	0	0	0	0
RAD50	DNA repair pathway	0		TCGA-A4-8630-01;TCGA-BQ-7059-01	2	0.00714286	0	0	0	0	0	0	0	0	0	0	0	0	0	0	0	0	0	0	0	0	0	0	0	0	0	0	0	0	0	0	0	0	0	0	0	0	0	0	0	0	0	0	0
CDH12	DNA repair pathway	0		TCGA-B9-A69E-01;TCGA-PJ-A5Z8-01;TCGA-WN-AB4C-01	3	0.0107143	0	0	0	0	0	0	0	0	0	0	0	0	0	0	0	0	0	0	0	0	0	0	0	0	0	0	0	0	0	0	0	0	0	0	0	0	0	0	0	0	0	0	0
CDKN1A	Cell Cycel pathway;p53/Rb pathway	1	oncogene, TSG		0	0	0	0	0	0	0	0	0	0	0	0	0	0	0	0	0	0	0	0	0	0	0	0	0	0	0	0	0	0	0	0	0	0	0	0	0	0	0	0	0	0	0	0	0
CDKN2B	Cell Cycel pathway	0		TCGA-DW-5561-01	1	0.00357143	0	0	0	0	0	0	0	0	0	0	0	0	0	0	0	0	0	0	0	0	0	0	0	0	0	0	0	0	0	0	0	0	0	0	0	0	0	0	0	0	0	0	0
CDKN1B	Cell Cycel pathway	1	TSG		0	0	0	0	0	0	0	0	0	0	0	0	0	0	0	0	0	0	0	0	0	0	0	0	0	0	0	0	0	0	0	0	0	0	0	0	0	0	0	0	0	0	0	0	0
CDKN2C	Cell Cycel pathway	1	TSG	TCGA-2Z-A9JR-01	1	0.00357143	0	0	0	0	0	0	0	0	0	0	0	0	0	0	0	0	0	0	0	0	1	0	0	0	0	0	0	0	0	0	0	0	0	0	0	0	0	0	0	0	0	0	0
CCNE1	Cell Cycel pathway;p53/Rb pathway	1	oncogene		0	0	0	0	0	0	0	0	0	0	0	0	0	0	0	0	0	0	0	0	0	0	0	0	0	0	0	0	0	0	0	0	0	0	0	0	0	0	0	0	0	0	0	0	0
CCND3	Cell Cycel pathway	1	oncogene	TCGA-IA-A83W-01	1	0.00357143	0	0	0	0	0	0	0	0	0	0	0	0	0	0	0	0	0	0	0	0	0	0	0	0	0	0	0	0	0	0	0	0	0	0	0	0	0	0	0	0	0	0	0
CCND1	Cell Cycel pathway;p53/Rb pathway	1	oncogene		0	0	0	0	0	0	0	0	0	0	0	0	0	0	0	0	0	0	0	0	0	0	0	0	0	0	0	0	0	0	0	0	0	0	0	0	0	0	0	0	0	0	0	0	0
CCND2	Cell Cycel pathway	1	oncogene		0	0	0	0	0	0	0	0	0	0	0	0	0	0	0	0	0	0	0	0	0	0	0	0	0	0	0	0	0	0	0	0	0	0	0	0	0	0	0	0	0	0	0	0	0
CDK6	Cell Cycel pathway	1	oncogene		0	0	0	0	0	0	0	0	0	0	0	0	0	0	0	0	0	0	0	0	0	0	0	0	0	0	0	0	0	0	0	0	0	0	0	0	0	0	0	0	0	0	0	0	0
CDK2	Cell Cycel pathway	0			0	0	0	0	0	0	0	0	0	0	0	0	0	0	0	0	0	0	0	0	0	0	0	0	0	0	0	0	0	0	0	0	0	0	0	0	0	0	0	0	0	0	0	0	0
CDK4	Cell Cycel pathway	1	oncogene	TCGA-UZ-A9PU-01	1	0.00357143	0	0	0	0	0	0	0	0	0	0	0	0	0	0	0	0	0	0	0	0	0	0	0	0	0	0	0	0	0	0	0	0	0	0	0	0	0	0	0	0	0	0	0
RB1	Cell Cycel pathway;p53/Rb pathway	1	TSG	TCGA-2Z-A9JG-01;TCGA-HE-A5NJ-01	2	0.00714286	0	0	0	0	0	0	0	0	0	0	1	0	0	0	0	0	0	0	0	0	0	0	0	0	0	0	0	0	0	0	0	0	0	0	0	0	0	0	0	0	0	0	0
E2F1	Cell Cycel pathway	0			0	0	0	0	0	0	0	0	0	0	0	0	0	0	0	0	0	0	0	0	0	0	0	0	0	0	0	0	0	0	0	0	0	0	0	0	0	0	0	0	0	0	0	0	0
E2F3	Cell Cycel pathway;p53/Rb pathway	0		TCGA-A4-A5Y0-01	1	0.00357143	0	0	0	0	0	0	0	0	0	0	0	0	0	0	0	0	0	0	0	0	0	0	0	0	0	0	0	0	0	0	0	0	0	0	0	0	0	0	0	0	0	0	0
JAG2	Notch pathway	0		TCGA-B9-5155-01	1	0.00357143	0	0	0	0	0	0	0	0	0	0	0	0	0	0	0	0	0	0	0	0	0	0	0	0	0	0	0	0	0	0	0	0	0	0	0	0	0	0	0	0	0	0	0
ARRDC1	Notch pathway	0		TCGA-2Z-A9JN-01;TCGA-A4-8515-01	2	0.00714286	0	0	0	0	0	0	0	0	0	0	0	0	0	0	0	0	1	0	0	0	0	0	0	0	0	0	0	0	0	0	0	0	0	0	0	0	0	0	0	0	0	0	0
FBXW7	Notch pathway;p53/Rb pathway	1	TSG	TCGA-J7-A8I2-01;TCGA-MH-A561-01	2	0.00714286	0	0	0	0	0	0	0	0	0	0	0	0	0	0	0	0	0	0	0	0	0	0	0	0	0	0	0	0	0	0	0	0	0	0	0	0	0	0	0	0	0	0	0
CUL1	Notch pathway	0		TCGA-2Z-A9J7-01;TCGA-MH-A560-01	2	0.00714286	0	0	0	0	0	0	1	0	0	0	0	0	0	0	0	0	0	0	0	0	0	0	0	0	0	0	0	0	0	0	0	0	0	0	0	0	0	0	0	0	0	0	0
CNTN6	Notch pathway	0		TCGA-4A-A93W-01;TCGA-BQ-7059-01;TCGA-SX-A71U-01;TCGA-UZ-A9PS-01	4	0.0142857	0	0	0	0	0	0	0	0	0	0	0	0	0	0	0	0	0	0	0	0	0	0	0	1	0	0	0	0	0	0	0	0	0	0	0	0	0	0	0	0	0	0	0
NOTCH1	Notch pathway	1	oncogene, TSG	TCGA-A4-A6HP-01;TCGA-WN-AB4C-01	2	0.00714286	0	0	0	0	0	0	0	0	0	0	0	0	0	0	0	0	0	0	0	0	0	0	0	0	0	0	0	0	0	0	0	0	0	0	0	0	0	0	0	0	0	0	0
NOTCH2	Notch pathway	1	oncogene, TSG	TCGA-2Z-A9JQ-01	1	0.00357143	0	0	0	0	0	0	0	0	0	0	0	0	0	0	0	0	0	0	0	1	0	0	0	0	0	0	0	0	0	0	0	0	0	0	0	0	0	0	0	0	0	0	0
NOTCH3	Notch pathway	0		TCGA-2Z-A9J5-01;TCGA-A4-8517-01;TCGA-BQ-5878-01;TCGA-BQ-7059-01;TCGA-P4-AAVL-01	5	0.0178571	0	0	0	0	1	0	0	0	0	0	0	0	0	0	0	0	0	0	0	0	0	0	0	0	0	0	0	0	0	0	0	0	0	0	0	0	0	0	0	0	0	0	0
NOTCH4	Notch pathway	0		TCGA-2Z-A9JS-01;TCGA-HE-A5NI-01	2	0.00714286	0	0	0	0	0	0	0	0	0	0	0	0	0	0	0	0	0	0	0	0	0	1	0	0	0	0	0	0	0	0	0	0	0	0	0	0	0	0	0	0	0	0	0
DNER	Notch pathway	0			0	0	0	0	0	0	0	0	0	0	0	0	0	0	0	0	0	0	0	0	0	0	0	0	0	0	0	0	0	0	0	0	0	0	0	0	0	0	0	0	0	0	0	0	0
PSEN2	Notch pathway	0			0	0	0	0	0	0	0	0	0	0	0	0	0	0	0	0	0	0	0	0	0	0	0	0	0	0	0	0	0	0	0	0	0	0	0	0	0	0	0	0	0	0	0	0	0
NCOR1	Notch pathway	1	TSG	TCGA-2K-A9WE-01;TCGA-2Z-A9J2-01;TCGA-2Z-A9J3-01;TCGA-2Z-A9JE-01;TCGA-4A-A93Y-01;TCGA-A4-A5Y0-01;TCGA-B9-4116-01;TCGA-DW-7837-01;TCGA-DZ-6133-01;TCGA-IA-A40U-01	10	0.0357143	1	0	1	1	0	0	0	0	0	1	0	0	0	0	0	0	0	0	0	0	0	0	0	0	0	1	0	0	0	0	0	0	0	0	0	0	0	0	0	0	0	0	0
NCOR2	Notch pathway	1	TSG	TCGA-5P-A9JW-01;TCGA-B9-A5W9-01;TCGA-DZ-6133-01;TCGA-UZ-A9PS-01	4	0.0142857	0	0	0	0	0	0	0	0	0	0	0	0	0	0	0	0	0	0	0	0	0	0	0	0	0	0	0	0	1	0	0	0	0	0	0	0	0	0	0	0	0	0	0
SPEN	Notch pathway	1	TSG	TCGA-B9-A44B-01;TCGA-HE-A5NI-01;TCGA-HE-A5NL-01;TCGA-UZ-A9PU-01;TCGA-Y8-A896-01;TCGA-Y8-A8RZ-01	6	0.0214286	0	0	0	0	0	0	0	0	0	0	0	0	0	0	0	0	0	0	0	0	0	0	0	0	0	0	0	0	0	0	0	0	0	0	0	0	0	0	0	0	0	0	0
KDM5A	Notch pathway	1	oncogene	TCGA-BQ-5875-01;TCGA-GL-8500-01;TCGA-UZ-A9PR-01	3	0.0107143	0	0	0	0	0	0	0	0	0	0	0	0	0	0	0	0	0	0	0	0	0	0	0	0	0	0	0	0	0	0	0	0	0	0	0	0	0	0	0	0	0	0	0
MAML3	Notch pathway	0		TCGA-IA-A40X-01;TCGA-SX-A7SL-01	2	0.00714286	0	0	0	0	0	0	0	0	0	0	0	0	0	0	0	0	0	0	0	0	0	0	0	0	0	0	0	0	0	0	0	0	0	0	0	0	0	0	0	0	0	0	0
CREBBP	Notch pathway	1	oncogene, TSG	TCGA-2Z-A9J6-01;TCGA-2Z-A9JK-01;TCGA-4A-A93Y-01;TCGA-A4-7997-01;TCGA-B9-4117-01;TCGA-G7-A4TM-01;TCGA-HE-A5NJ-01;TCGA-MH-A856-01;TCGA-P4-A5EA-01;TCGA-P4-A5EB-01	10	0.0357143	0	0	0	0	0	1	0	0	0	0	0	0	0	1	0	0	0	0	0	0	0	0	0	0	0	1	0	0	0	0	0	0	0	0	0	0	0	0	0	0	0	0	0
KAT2B	Notch pathway	0		TCGA-BQ-5877-01	1	0.00357143	0	0	0	0	0	0	0	0	0	0	0	0	0	0	0	0	0	0	0	0	0	0	0	0	0	0	0	0	0	0	0	0	0	0	0	0	0	0	0	0	0	0	0
EP300	Notch pathway	1	TSG	TCGA-5P-A9K3-01;TCGA-B3-4103-01;TCGA-B9-A8YH-01;TCGA-DW-7840-01;TCGA-GL-A59R-01;TCGA-J7-A8I2-01;TCGA-UZ-A9PK-01;TCGA-Y8-A898-01	8	0.0285714	0	0	0	0	0	0	0	0	0	0	0	0	0	0	0	0	0	0	0	0	0	0	0	0	0	0	0	0	0	0	0	0	0	1	0	0	0	0	0	0	0	0	0
PTEN	PI3K pathway	1	TSG	TCGA-A4-7996-01;TCGA-B1-A657-01;TCGA-BQ-7051-01;TCGA-P4-A5E7-01;TCGA-UZ-A9Q1-01;TCGA-Y8-A897-01	6	0.0214286	0	0	0	0	0	0	0	0	0	0	0	0	0	0	0	0	0	0	0	0	0	0	0	0	0	0	0	0	0	0	0	0	0	0	0	0	0	0	0	0	0	0	0
PIK3CA	PI3K pathway	1	oncogene	TCGA-5P-A9K3-01;TCGA-B9-A8YI-01;TCGA-BQ-5893-01;TCGA-DZ-6134-01;TCGA-UZ-A9PL-01	5	0.0178571	0	0	0	0	0	0	0	0	0	0	0	0	0	0	0	0	0	0	0	0	0	0	0	0	0	0	0	0	0	0	0	0	0	1	0	0	0	0	0	0	0	0	0
PIK3CB	PI3K pathway	1	oncogene	TCGA-2Z-A9JP-01;TCGA-BQ-5881-01;TCGA-EV-5902-01	3	0.0107143	0	0	0	0	0	0	0	0	0	0	0	0	0	0	0	0	0	0	1	0	0	0	0	0	0	0	0	0	0	0	0	0	0	0	0	0	0	0	0	0	0	0	0
PIK3R1	PI3K pathway	1	TSG	TCGA-A4-7583-01;TCGA-EV-5902-01;TCGA-P4-A5E7-01	3	0.0107143	0	0	0	0	0	0	0	0	0	0	0	0	0	0	0	0	0	0	0	0	0	0	0	0	0	0	0	0	0	0	0	0	0	0	0	0	0	0	0	0	0	0	0
PIK3R2	PI3K pathway	0		TCGA-B3-4104-01;TCGA-DZ-6132-01	2	0.00714286	0	0	0	0	0	0	0	0	0	0	0	0	0	0	0	0	0	0	0	0	0	0	0	0	0	0	0	0	0	0	0	0	0	0	0	0	0	0	0	0	0	0	0
PIK3R3	PI3K pathway	0		TCGA-F9-A97G-01	1	0.00357143	0	0	0	0	0	0	0	0	0	0	0	0	0	0	0	0	0	0	0	0	0	0	0	0	0	0	0	0	0	0	0	0	0	0	0	0	0	0	0	0	0	0	0
AKT1	PI3K pathway	1	oncogene	TCGA-2Z-A9JS-01	1	0.00357143	0	0	0	0	0	0	0	0	0	0	0	0	0	0	0	0	0	0	0	0	0	1	0	0	0	0	0	0	0	0	0	0	0	0	0	0	0	0	0	0	0	0	0
AKT2	PI3K pathway	1	oncogene	TCGA-UZ-A9PN-01	1	0.00357143	0	0	0	0	0	0	0	0	0	0	0	0	0	0	0	0	0	0	0	0	0	0	0	0	0	0	0	0	0	0	0	0	0	0	0	0	0	0	0	0	0	0	0
AKT3	PI3K pathway	1	oncogene	TCGA-P4-A5EB-01	1	0.00357143	0	0	0	0	0	0	0	0	0	0	0	0	0	0	0	0	0	0	0	0	0	0	0	0	0	0	0	0	0	0	0	0	0	0	0	0	0	0	0	0	0	0	0
PPP2R1A	PI3K pathway	1	TSG	TCGA-2Z-A9JL-01;TCGA-5P-A9KA-01	2	0.00714286	0	0	0	0	0	0	0	0	0	0	0	0	0	0	1	0	0	0	0	0	0	0	0	0	0	0	0	0	0	0	0	0	0	0	0	0	1	0	0	0	0	0	0
TSC1	PI3K pathway	1	TSG	TCGA-4A-A93X-01;TCGA-5P-A9KE-01;TCGA-SX-A71S-01	3	0.0107143	0	0	0	0	0	0	0	0	0	0	0	0	0	0	0	0	0	0	0	0	0	0	0	0	1	0	0	0	0	0	0	0	0	0	0	0	0	0	1	0	0	0	0
TSC2	PI3K pathway	1	TSG	TCGA-5P-A9KA-01;TCGA-A4-8310-01;TCGA-BQ-5884-01;TCGA-BQ-5889-01;TCGA-BQ-7049-01;TCGA-DZ-6133-01;TCGA-KV-A74V-01;TCGA-MH-A854-01	8	0.0285714	0	0	0	0	0	0	0	0	0	0	0	0	0	0	0	0	0	0	0	0	0	0	0	0	0	0	0	0	0	0	0	0	0	0	0	0	1	0	0	0	0	0	0
MTOR	PI3K pathway;VHL pathway	1	oncogene	TCGA-5P-A9KC-01;TCGA-A4-7828-01;TCGA-B9-4113-01;TCGA-BQ-7061-01;TCGA-MH-A857-01	5	0.0178571	0	0	0	0	0	0	0	0	0	0	0	0	0	0	0	0	0	0	0	0	0	0	0	0	0	0	0	0	0	0	0	0	0	0	0	0	0	1	0	0	0	0	0
STK11	PI3K pathway	1	TSG	TCGA-A4-7997-01;TCGA-B9-5155-01	2	0.00714286	0	0	0	0	0	0	0	0	0	0	0	0	0	0	0	0	0	0	0	0	0	0	0	0	0	0	0	0	0	0	0	0	0	0	0	0	0	0	0	0	0	0	0
RICTOR	PI3K pathway	0		TCGA-EV-5902-01	1	0.00357143	0	0	0	0	0	0	0	0	0	0	0	0	0	0	0	0	0	0	0	0	0	0	0	0	0	0	0	0	0	0	0	0	0	0	0	0	0	0	0	0	0	0	0
RHEB	PI3K pathway	0		TCGA-Q2-A5QZ-01	1	0.00357143	0	0	0	0	0	0	0	0	0	0	0	0	0	0	0	0	0	0	0	0	0	0	0	0	0	0	0	0	0	0	0	0	0	0	0	0	0	0	0	0	0	0	0
RPTOR	PI3K pathway	0		TCGA-GL-A59T-01	1	0.00357143	0	0	0	0	0	0	0	0	0	0	0	0	0	0	0	0	0	0	0	0	0	0	0	0	0	0	0	0	0	0	0	0	0	0	0	0	0	0	0	0	0	0	0
HIF1A	VHL pathway	1	oncogene	TCGA-J7-A8I2-01;TCGA-P4-A5E8-01;TCGA-SX-A7SM-01	3	0.0107143	0	0	0	0	0	0	0	0	0	0	0	0	0	0	0	0	0	0	0	0	0	0	0	0	0	0	0	0	0	0	0	0	0	0	0	0	0	0	0	0	0	0	0
VHL	VHL pathway	1	TSG	TCGA-AL-3473-01;TCGA-BQ-5892-01;TCGA-WN-A9G9-01	3	0.0107143	0	0	0	0	0	0	0	0	0	0	0	0	0	0	0	0	0	0	0	0	0	0	0	0	0	0	0	0	0	0	0	0	0	0	0	0	0	0	0	0	0	0	0
VEGFA	VHL pathway	0			0	0	0	0	0	0	0	0	0	0	0	0	0	0	0	0	0	0	0	0	0	0	0	0	0	0	0	0	0	0	0	0	0	0	0	0	0	0	0	0	0	0	0	0	0
PDGFRB	VHL pathway	1	oncogene	TCGA-B9-5156-01;TCGA-BQ-7062-01	2	0.00714286	0	0	0	0	0	0	0	0	0	0	0	0	0	0	0	0	0	0	0	0	0	0	0	0	0	0	0	0	0	0	0	0	0	0	0	0	0	0	0	0	0	0	0
GRB2	MAPK pathway	0		TCGA-DZ-6132-01	1	0.00357143	0	0	0	0	0	0	0	0	0	0	0	0	0	0	0	0	0	0	0	0	0	0	0	0	0	0	0	0	0	0	0	0	0	0	0	0	0	0	0	0	0	0	0
CERKL	MAPK pathway	0		TCGA-UZ-A9PS-01	1	0.00357143	0	0	0	0	0	0	0	0	0	0	0	0	0	0	0	0	0	0	0	0	0	0	0	0	0	0	0	0	0	0	0	0	0	0	0	0	0	0	0	0	0	0	0
CDC42	MAPK pathway	0		TCGA-HE-7130-01	1	0.00357143	0	0	0	0	0	0	0	0	0	0	0	0	0	0	0	0	0	0	0	0	0	0	0	0	0	0	0	0	0	0	0	0	0	0	0	0	0	0	0	0	0	0	0
PAK2	MAPK pathway	0			0	0	0	0	0	0	0	0	0	0	0	0	0	0	0	0	0	0	0	0	0	0	0	0	0	0	0	0	0	0	0	0	0	0	0	0	0	0	0	0	0	0	0	0	0
ETS1	MAPK pathway	0		TCGA-B9-A8YI-01;TCGA-DW-5561-01	2	0.00714286	0	0	0	0	0	0	0	0	0	0	0	0	0	0	0	0	0	0	0	0	0	0	0	0	0	0	0	0	0	0	0	0	0	0	0	0	0	0	0	0	0	0	0
HPH	VHL pathway	0			0	0	0	0	0	0	0	0	0	0	0	0	0	0	0	0	0	0	0	0	0	0	0	0	0	0	0	0	0	0	0	0	0	0	0	0	0	0	0	0	0	0	0	0	0
HIF1B	VHL pathway	0			0	0	0	0	0	0	0	0	0	0	0	0	0	0	0	0	0	0	0	0	0	0	0	0	0	0	0	0	0	0	0	0	0	0	0	0	0	0	0	0	0	0	0	0	0
VEGF	VHL pathway	0			0	0	0	0	0	0	0	0	0	0	0	0	0	0	0	0	0	0	0	0	0	0	0	0	0	0	0	0	0	0	0	0	0	0	0	0	0	0	0	0	0	0	0	0	0
TGFB	VHL pathway	0			0	0	0	0	0	0	0	0	0	0	0	0	0	0	0	0	0	0	0	0	0	0	0	0	0	0	0	0	0	0	0	0	0	0	0	0	0	0	0	0	0	0	0	0	0
HGF	MAPK pathway	0		TCGA-Y8-A896-01	1	0.00357143	0	0	0	0	0	0	0	0	0	0	0	0	0	0	0	0	0	0	0	0	0	0	0	0	0	0	0	0	0	0	0	0	0	0	0	0	0	0	0	0	0	0	0
RAS	MAPK pathway	0			0	0	0	0	0	0	0	0	0	0	0	0	0	0	0	0	0	0	0	0	0	0	0	0	0	0	0	0	0	0	0	0	0	0	0	0	0	0	0	0	0	0	0	0	0
RAF	MAPK pathway	0		TCGA-5P-A9KC-01;TCGA-B3-3925-01;TCGA-GL-A59R-01	3	0.0107143	0	0	0	0	0	0	0	0	0	0	0	0	0	0	0	0	0	0	0	0	0	0	0	0	0	0	0	0	0	0	0	0	0	0	0	0	0	1	0	0	0	0	0
ERK	MAPK pathway	0			0	0	0	0	0	0	0	0	0	0	0	0	0	0	0	0	0	0	0	0	0	0	0	0	0	0	0	0	0	0	0	0	0	0	0	0	0	0	0	0	0	0	0	0	0
AP1	MAPK pathway	0			0	0	0	0	0	0	0	0	0	0	0	0	0	0	0	0	0	0	0	0	0	0	0	0	0	0	0	0	0	0	0	0	0	0	0	0	0	0	0	0	0	0	0	0	0
[truncated: 237 more columns]
